# Supplementary material for: Dosage sensitivity of X-linked genes in human embryonic single cells
Source: BMC Genomics. 2019 Jan 14;20:42. doi: 10.1186/s12864-019-5432-8 (PMC6332578; doi:10.1186/s12864-019-5432-8)
Supplement: Supplementary file 1 — Table S1. List of human genes with one-to-one orthologs in chicken. (XLSX 557 kb) [file 12864_2019_5432_MOESM1_ESM.xlsx]

## Sheet: one-to-one orthologs
Table S1. List of human genes with one-to-one orthologs in chicken
Human.Gene.Name	Human.Gene.ID	Human.Gene.Chr	Chicken.Gene.ID	Chicken.Gene.Chr
HIST2H2AA4	ENSG00000272196	1	ENSGALG00000038343	1
HIST2H3D	ENSG00000183598	1	ENSGALG00000030424	1
HIST2H2AA3	ENSG00000203812	1	ENSGALG00000028372	1
RAP1GAP	ENSG00000076864	1	ENSGALG00000014701	1
HAO2	ENSG00000116882	1	ENSGALG00000014766	1
WARS2	ENSG00000116874	1	ENSGALG00000014772	1
TBX15	ENSG00000092607	1	ENSGALG00000014776	1
WDR3	ENSG00000065183	1	ENSGALG00000014791	1
GDAP2	ENSG00000196505	1	ENSGALG00000014794	1
FAM46C	ENSG00000183508	1	ENSGALG00000014453	1
DUSP12	ENSG00000081721	1	ENSGALG00000007084	1
TRIM45	ENSG00000134253	1	ENSGALG00000014818	1
VTCN1	ENSG00000134258	1	ENSGALG00000014820	1
ATP1A1	ENSG00000163399	1	ENSGALG00000032247	1
MAB21L3	ENSG00000173212	1	ENSGALG00000015006	1
SLC22A15	ENSG00000163393	1	ENSGALG00000015016	1
CASQ2	ENSG00000118729	1	ENSGALG00000015018	1
VANGL1	ENSG00000173218	1	ENSGALG00000015025	1
CHD1L	ENSG00000131778	1	ENSGALG00000015038	1
TAF13	ENSG00000197780	1	ENSGALG00000015185	1
F5	ENSG00000198734	1	ENSGALG00000029298	1
SLC19A2	ENSG00000117479	1	ENSGALG00000015218	1
CCDC181	ENSG00000117477	1	ENSGALG00000015221	1
BLZF1	ENSG00000117475	1	ENSGALG00000015225	1
NME7	ENSG00000143156	1	ENSGALG00000015230	1
ATP1B1	ENSG00000143153	1	ENSGALG00000015233	1
DPT	ENSG00000143196	1	ENSGALG00000039376	1
TBX19	ENSG00000143178	1	ENSGALG00000015244	1
SFT2D2	ENSG00000213064	1	ENSGALG00000019228	1
TIPRL	ENSG00000143155	1	ENSGALG00000015246	1
GPR161	ENSG00000143147	1	ENSGALG00000015247	1
TTF2	ENSG00000116830	1	ENSGALG00000015249	1
SH2D1B	ENSG00000198574	1	ENSGALG00000028448	1
DCAF6	ENSG00000143164	1	ENSGALG00000015435	1
MPZL1	ENSG00000197965	1	ENSGALG00000015438	1
RCSD1	ENSG00000198771	1	ENSGALG00000040275	1
CREG1	ENSG00000143162	1	ENSGALG00000040426	1
CD247	ENSG00000198821	1	ENSGALG00000015441	1
POU2F1	ENSG00000143190	1	ENSGALG00000015446	1
DUSP27	ENSG00000198842	1	ENSGALG00000015453	1
GPA33	ENSG00000143167	1	ENSGALG00000044138	1
MAEL	ENSG00000143194	1	ENSGALG00000019211	1
ILDR2	ENSG00000143195	1	ENSGALG00000015458	1
PTGFRN	ENSG00000134247	1	ENSGALG00000015464	1
IGSF3	ENSG00000143061	1	ENSGALG00000036738	1
BCL9	ENSG00000116128	1	ENSGALG00000037655	1
ACP6	ENSG00000162836	1	ENSGALG00000015485	1
GJA8	ENSG00000121634	1	ENSGALG00000015488	1
PDZK1	ENSG00000174827	1	ENSGALG00000015492	1
ZNF692	ENSG00000171163	1	ENSGALG00000041845	16
RAB13	ENSG00000143545	1	ENSGALG00000015183	2
OBSCN	ENSG00000154358	1	ENSGALG00000032534	2
IBA57	ENSG00000181873	1	ENSGALG00000005328	2
GJC2	ENSG00000198835	1	ENSGALG00000005331	2
GUK1	ENSG00000143774	1	ENSGALG00000005336	2
MRPL55	ENSG00000162910	1	ENSGALG00000038820	2
WNT3A	ENSG00000154342	1	ENSGALG00000042657	2
WNT9A	ENSG00000143816	1	ENSGALG00000005401	2
SNAP47	ENSG00000143740	1	ENSGALG00000005412	2
JMJD4	ENSG00000081692	1	ENSGALG00000005417	2
FH	ENSG00000091483	1	ENSGALG00000013165	2
ARHGEF16	ENSG00000130762	1	ENSGALG00000001058	21
PRDM16	ENSG00000142611	1	ENSGALG00000036728	21
ARHGEF10L	ENSG00000074964	1	ENSGALG00000043128	21
TTC34	ENSG00000215912	1	ENSGALG00000001081	21
MMEL1	ENSG00000142606	1	ENSGALG00000001115	21
RCC2	ENSG00000179051	1	ENSGALG00000031684	21
HES5	ENSG00000197921	1	ENSGALG00000001141	21
PANK4	ENSG00000157881	1	ENSGALG00000001165	21
PLCH2	ENSG00000149527	1	ENSGALG00000001207	21
PEX10	ENSG00000157911	1	ENSGALG00000001223	21
RER1	ENSG00000157916	1	ENSGALG00000021683	21
SKI	ENSG00000157933	1	ENSGALG00000001229	21
PRKCZ	ENSG00000067606	1	ENSGALG00000001270	21
SDHB	ENSG00000117118	1	ENSGALG00000041401	21
GABRD	ENSG00000187730	1	ENSGALG00000001282	21
CFAP74	ENSG00000142609	1	ENSGALG00000001288	21
GNB1	ENSG00000078369	1	ENSGALG00000001334	21
NADK	ENSG00000008130	1	ENSGALG00000032413	21
SLC45A1	ENSG00000162426	1	ENSGALG00000033340	21
MMP23B	ENSG00000189409	1	ENSGALG00000001392	21
MIB2	ENSG00000197530	1	ENSGALG00000001473	21
FNDC10	ENSG00000228594	1	ENSGALG00000037713	21
SSU72	ENSG00000160075	1	ENSGALG00000001489	21
TMEM240	ENSG00000205090	1	ENSGALG00000035387	21
VWA1	ENSG00000179403	1	ENSGALG00000001527	21
MRPL20	ENSG00000242485	1	ENSGALG00000001542	21
CCNL2	ENSG00000221978	1	ENSGALG00000001551	21
AURKAIP1	ENSG00000175756	1	ENSGALG00000001555	21
MXRA8	ENSG00000162576	1	ENSGALG00000001561	21
DVL1	ENSG00000107404	1	ENSGALG00000001600	21
IGSF21	ENSG00000117154	1	ENSGALG00000037479	21
TAS1R3	ENSG00000169962	1	ENSGALG00000032317	21
CPTP	ENSG00000224051	1	ENSGALG00000028898	21
CPSF3L	ENSG00000127054	1	ENSGALG00000001691	21
PUSL1	ENSG00000169972	1	ENSGALG00000001714	21
ERRFI1	ENSG00000116285	1	ENSGALG00000000535	21
ACAP3	ENSG00000131584	1	ENSGALG00000033293	21
SCNN1D	ENSG00000162572	1	ENSGALG00000001835	21
PARK7	ENSG00000116288	1	ENSGALG00000036214	21
UBE2J2	ENSG00000160087	1	ENSGALG00000001848	21
FAM132A	ENSG00000184163	1	ENSGALG00000001857	21
SDF4	ENSG00000078808	1	ENSGALG00000001872	21
TNFRSF18	ENSG00000186891	1	ENSGALG00000001882	21
TTLL10	ENSG00000162571	1	ENSGALG00000001935	21
C1orf159	ENSG00000131591	1	ENSGALG00000027363	21
RNF223	ENSG00000237330	1	ENSGALG00000023906	21
AGRN	ENSG00000188157	1	ENSGALG00000039193	21
PER3	ENSG00000049246	1	ENSGALG00000000573	21
HES4	ENSG00000188290	1	ENSGALG00000002055	21
PERM1	ENSG00000187642	1	ENSGALG00000026875	21
PLEKHN1	ENSG00000187583	1	ENSGALG00000002121	21
KLHL17	ENSG00000187961	1	ENSGALG00000002199	21
NOC2L	ENSG00000188976	1	ENSGALG00000002222	21
SAMD11	ENSG00000187634	1	ENSGALG00000034453	21
VAMP3	ENSG00000049245	1	ENSGALG00000000579	21
RERE	ENSG00000142599	1	ENSGALG00000002232	21
CAMTA1	ENSG00000171735	1	ENSGALG00000039525	21
ENO1	ENSG00000074800	1	ENSGALG00000002377	21
SLC2A5	ENSG00000142583	1	ENSGALG00000002466	21
GPR157	ENSG00000180758	1	ENSGALG00000002473	21
H6PD	ENSG00000049239	1	ENSGALG00000002492	21
SPSB1	ENSG00000171621	1	ENSGALG00000002506	21
SLC25A33	ENSG00000171612	1	ENSGALG00000002519	21
PIK3CD	ENSG00000171608	1	ENSGALG00000002583	21
TMEM201	ENSG00000188807	1	ENSGALG00000002527	21
CLSTN1	ENSG00000171603	1	ENSGALG00000002606	21
CTNNBIP1	ENSG00000178585	1	ENSGALG00000026306	21
LZIC	ENSG00000162441	1	ENSGALG00000002616	21
NMNAT1	ENSG00000173614	1	ENSGALG00000043318	21
RBP7	ENSG00000162444	1	ENSGALG00000002637	21
UBE4B	ENSG00000130939	1	ENSGALG00000002649	21
KIF1B	ENSG00000054523	1	ENSGALG00000002726	21
PGD	ENSG00000142657	1	ENSGALG00000002797	21
DFFA	ENSG00000160049	1	ENSGALG00000002820	21
PEX14	ENSG00000142655	1	ENSGALG00000002836	21
CASZ1	ENSG00000130940	1	ENSGALG00000002888	21
MASP2	ENSG00000009724	1	ENSGALG00000003016	21
SRM	ENSG00000116649	1	ENSGALG00000003039	21
EXOSC10	ENSG00000171824	1	ENSGALG00000003086	21
MTOR	ENSG00000198793	1	ENSGALG00000003339	21
ANGPTL7	ENSG00000171819	1	ENSGALG00000003179	21
UBIAD1	ENSG00000120942	1	ENSGALG00000003358	21
PLEKHM2	ENSG00000116786	1	ENSGALG00000003439	21
SLC25A34	ENSG00000162461	1	ENSGALG00000033034	21
FBLIM1	ENSG00000162458	1	ENSGALG00000003636	21
SPEN	ENSG00000065526	1	ENSGALG00000036932	21
ZBTB17	ENSG00000116809	1	ENSGALG00000035352	21
HSPB7	ENSG00000173641	1	ENSGALG00000023772	21
EPHA2	ENSG00000142627	1	ENSGALG00000039895	21
FBXO42	ENSG00000037637	1	ENSGALG00000003731	21
SZRD1	ENSG00000055070	1	ENSGALG00000003734	21
NECAP2	ENSG00000157191	1	ENSGALG00000003745	21
MFAP2	ENSG00000117122	1	ENSGALG00000030647	21
ATP13A2	ENSG00000159363	1	ENSGALG00000003774	21
PAX7	ENSG00000009709	1	ENSGALG00000043204	21
ALDH4A1	ENSG00000159423	1	ENSGALG00000042184	21
UBR4	ENSG00000127481	1	ENSGALG00000030563	21
PQLC2	ENSG00000040487	1	ENSGALG00000033204	21
CAPZB	ENSG00000077549	1	ENSGALG00000004034	21
MINOS1	ENSG00000173436	1	ENSGALG00000004039	21
HTR6	ENSG00000158748	1	ENSGALG00000004066	21
TMCO4	ENSG00000162542	1	ENSGALG00000004081	21
OTUD3	ENSG00000169914	1	ENSGALG00000043920	21
PLA2G2E	ENSG00000188784	1	ENSGALG00000014176	21
PLA2G2C	ENSG00000187980	1	ENSGALG00000031894	21
UBXN10	ENSG00000162543	1	ENSGALG00000023708	21
CAMK2N1	ENSG00000162545	1	ENSGALG00000045288	21
MUL1	ENSG00000090432	1	ENSGALG00000042761	21
FAM43B	ENSG00000183114	1	ENSGALG00000026367	21
PINK1	ENSG00000158828	1	ENSGALG00000037593	21
AGMAT	ENSG00000116771	1	ENSGALG00000031872	21
DNAJC16	ENSG00000116138	1	ENSGALG00000032832	21
CASP9	ENSG00000132906	1	ENSGALG00000001366	21
CTRC	ENSG00000162438	1	ENSGALG00000039406	21
EFHD2	ENSG00000142634	1	ENSGALG00000038313	21
FHAD1	ENSG00000142621	1	ENSGALG00000034761	21
TMEM51	ENSG00000171729	1	ENSGALG00000035819	21
KAZN	ENSG00000189337	1	ENSGALG00000013642	21
PRDM2	ENSG00000116731	1	ENSGALG00000038780	21
PDPN	ENSG00000162493	1	ENSGALG00000030096	21
DNAJC11	ENSG00000007923	1	ENSGALG00000000627	21
LRRC38	ENSG00000162494	1	ENSGALG00000004097	21
C1orf158	ENSG00000157330	1	ENSGALG00000004102	21
DHRS3	ENSG00000162496	1	ENSGALG00000030376	21
VPS13D	ENSG00000048707	1	ENSGALG00000034777	21
PHF13	ENSG00000116273	1	ENSGALG00000028148	21
KLHL21	ENSG00000162413	1	ENSGALG00000035211	21
TNFRSF1B	ENSG00000028137	1	ENSGALG00000034213	21
TNFRSF8	ENSG00000120949	1	ENSGALG00000039741	21
MIIP	ENSG00000116691	1	ENSGALG00000044581	21
MFN2	ENSG00000116688	1	ENSGALG00000004523	21
PLOD1	ENSG00000083444	1	ENSGALG00000004531	21
KIAA2013	ENSG00000116685	1	ENSGALG00000004533	21
ZBTB48	ENSG00000204859	1	ENSGALG00000000637	21
NPPB	ENSG00000120937	1	ENSGALG00000004574	21
CLCN6	ENSG00000011021	1	ENSGALG00000004590	21
MTHFR	ENSG00000177000	1	ENSGALG00000004612	21
TAS1R1	ENSG00000173662	1	ENSGALG00000046030	21
AGTRAP	ENSG00000177674	1	ENSGALG00000004623	21
DRAXIN	ENSG00000162490	1	ENSGALG00000004631	21
MAD2L2	ENSG00000116670	1	ENSGALG00000004640	21
FBXO2	ENSG00000116661	1	ENSGALG00000004657	21
NOL9	ENSG00000162408	1	ENSGALG00000028958	21
DISP3	ENSG00000204624	1	ENSGALG00000004662	21
PLEKHG5	ENSG00000171680	1	ENSGALG00000027476	21
GUCA2A	ENSG00000197273	1	ENSGALG00000027269	21
LACTBL1	ENSG00000215906	1	ENSGALG00000026658	21
TNFRSF25	ENSG00000215788	1	ENSGALG00000026499	21
EPHB2	ENSG00000133216	1	ENSGALG00000004741	21
ESPN	ENSG00000187017	1	ENSGALG00000038532	21
ACOT7	ENSG00000097021	1	ENSGALG00000000652	21
C1QB	ENSG00000173369	1	ENSGALG00000004771	21
C1QC	ENSG00000159189	1	ENSGALG00000029669	21
C1QA	ENSG00000173372	1	ENSGALG00000021569	21
GPR153	ENSG00000158292	1	ENSGALG00000032060	21
EPHA8	ENSG00000070886	1	ENSGALG00000021567	21
ICMT	ENSG00000116237	1	ENSGALG00000024053	21
ZBTB40	ENSG00000184677	1	ENSGALG00000004781	21
RNF207	ENSG00000158286	1	ENSGALG00000032525	21
RPL22	ENSG00000116251	1	ENSGALG00000000719	21
WNT4	ENSG00000162552	1	ENSGALG00000041708	21
CHD5	ENSG00000116254	1	ENSGALG00000000747	21
CDC42	ENSG00000070831	1	ENSGALG00000004796	21
C1orf50	ENSG00000164008	1	ENSGALG00000004800	21
P3H1	ENSG00000117385	1	ENSGALG00000004833	21
CLDN19	ENSG00000164007	1	ENSGALG00000023580	21
YBX1	ENSG00000065978	1	ENSGALG00000004848	21
PPIH	ENSG00000171960	1	ENSGALG00000004874	21
CCDC30	ENSG00000186409	1	ENSGALG00000004878	21
PPCS	ENSG00000127125	1	ENSGALG00000004882	21
ZMYND12	ENSG00000066185	1	ENSGALG00000033138	21
SLC2A1	ENSG00000117394	1	ENSGALG00000004889	21
PHC2	ENSG00000134686	1	ENSGALG00000039532	21
ZNF362	ENSG00000160094	1	ENSGALG00000026558	21
TRIM62	ENSG00000116525	1	ENSGALG00000028437	21
SVBP	ENSG00000177868	1	ENSGALG00000042459	21
RP5-994D16.11	ENSG00000274386	1	ENSGALG00000025800	21
KCNAB2	ENSG00000069424	1	ENSGALG00000037241	21
USP48	ENSG00000090686	1	ENSGALG00000030857	21
ECE1	ENSG00000117298	1	ENSGALG00000031343	21
EIF4G3	ENSG00000075151	1	ENSGALG00000010084	21
HP1BP3	ENSG00000127483	1	ENSGALG00000010079	21
SH2D5	ENSG00000189410	1	ENSGALG00000044997	21
DDOST	ENSG00000244038	1	ENSGALG00000010073	21
RSC1A1	ENSG00000215695	1	ENSGALG00000040663	21
AJAP1	ENSG00000196581	1	ENSGALG00000027265	21
C1orf174	ENSG00000198912	1	ENSGALG00000000975	21
DFFB	ENSG00000169598	1	ENSGALG00000036295	21
CEP104	ENSG00000116198	1	ENSGALG00000000978	21
LRRC47	ENSG00000130764	1	ENSGALG00000000980	21
CCDC27	ENSG00000162592	1	ENSGALG00000043926	21
TP73	ENSG00000078900	1	ENSGALG00000001006	21
WRAP73	ENSG00000116213	1	ENSGALG00000001017	21
TPRG1L	ENSG00000158109	1	ENSGALG00000001024	21
RPS6KA1	ENSG00000117676	1	ENSGALG00000037136	23
FOXO6	ENSG00000204060	1	ENSGALG00000026153	23
SCMH1	ENSG00000010803	1	ENSGALG00000000672	23
CTPS1	ENSG00000171793	1	ENSGALG00000042967	23
CITED4	ENSG00000179862	1	ENSGALG00000000678	23
STX12	ENSG00000117758	1	ENSGALG00000000723	23
PPP1R8	ENSG00000117751	1	ENSGALG00000000729	23
SCARNA1	ENSG00000252947	1	ENSGALG00000025671	23
THEMIS2	ENSG00000130775	1	ENSGALG00000000731	23
SMPDL3B	ENSG00000130768	1	ENSGALG00000000737	23
EYA3	ENSG00000158161	1	ENSGALG00000000777	23
PTAFR	ENSG00000169403	1	ENSGALG00000000783	23
DNAJC8	ENSG00000126698	1	ENSGALG00000000790	23
ATPIF1	ENSG00000130770	1	ENSGALG00000038672	23
HNRNPR	ENSG00000125944	1	ENSGALG00000000814	23
DHDDS	ENSG00000117682	1	ENSGALG00000029909	23
HTR1D	ENSG00000179546	1	ENSGALG00000000820	23
LUZP1	ENSG00000169641	1	ENSGALG00000025858	23
KDM1A	ENSG00000004487	1	ENSGALG00000033469	23
ZMPSTE24	ENSG00000084073	1	ENSGALG00000000855	23
LIN28A	ENSG00000131914	1	ENSGALG00000036022	23
RLF	ENSG00000117000	1	ENSGALG00000000862	23
ZDHHC18	ENSG00000204160	1	ENSGALG00000034910	23
SFN	ENSG00000175793	1	ENSGALG00000028115	23
GPN2	ENSG00000142751	1	ENSGALG00000027909	23
GPATCH3	ENSG00000198746	1	ENSGALG00000000881	23
NR0B2	ENSG00000131910	1	ENSGALG00000000887	23
NUDC	ENSG00000090273	1	ENSGALG00000000895	23
KDF1	ENSG00000175707	1	ENSGALG00000000902	23
FAM46B	ENSG00000158246	1	ENSGALG00000036117	23
SLC9A1	ENSG00000090020	1	ENSGALG00000034251	23
WDTC1	ENSG00000142784	1	ENSGALG00000000943	23
TMEM222	ENSG00000186501	1	ENSGALG00000000955	23
AIM1L	ENSG00000176092	1	ENSGALG00000031183	23
WASF2	ENSG00000158195	1	ENSGALG00000014012	23
AHDC1	ENSG00000126705	1	ENSGALG00000042916	23
FAM76A	ENSG00000009780	1	ENSGALG00000040986	23
SESN2	ENSG00000130766	1	ENSGALG00000037603	23
PHACTR4	ENSG00000204138	1	ENSGALG00000042485	23
RCC1	ENSG00000180198	1	ENSGALG00000030097	23
OPRD1	ENSG00000116329	1	ENSGALG00000036782	23
ASAP3	ENSG00000088280	1	ENSGALG00000036949	23
SH3BGRL3	ENSG00000142669	1	ENSGALG00000038536	23
ID3	ENSG00000117318	1	ENSGALG00000035317	23
YTHDF2	ENSG00000198492	1	ENSGALG00000034831	23
CEP85	ENSG00000130695	1	ENSGALG00000042624	23
GMEB1	ENSG00000162419	1	ENSGALG00000038488	23
TAF12	ENSG00000120656	1	ENSGALG00000000991	23
RAB42	ENSG00000188060	1	ENSGALG00000000994	23
MTFR1L	ENSG00000117640	1	ENSGALG00000000998	23
MAN1C1	ENSG00000117643	1	ENSGALG00000001038	23
CNKSR1	ENSG00000142675	1	ENSGALG00000046299	23
LDLRAP1	ENSG00000157978	1	ENSGALG00000001051	23
TMEM57	ENSG00000204178	1	ENSGALG00000001067	23
TMEM50A	ENSG00000183726	1	ENSGALG00000043733	23
SYF2	ENSG00000117614	1	ENSGALG00000013639	23
ZNF593	ENSG00000142684	1	ENSGALG00000000542	23
RUNX3	ENSG00000020633	1	ENSGALG00000043372	23
MATN1	ENSG00000162510	1	ENSGALG00000043185	23
PIGV	ENSG00000060642	1	ENSGALG00000039883	23
CLIC4	ENSG00000169504	1	ENSGALG00000001262	23
SRRM1	ENSG00000133226	1	ENSGALG00000001283	23
NCMAP	ENSG00000184454	1	ENSGALG00000030900	23
SNORD99	ENSG00000221539	1	ENSGALG00000025389	23
SNORA61	ENSG00000278274	1	ENSGALG00000017843	23
EPB41	ENSG00000159023	1	ENSGALG00000001329	23
TMEM200B	ENSG00000253304	1	ENSGALG00000024318	23
LAPTM5	ENSG00000162511	1	ENSGALG00000038636	23
SRSF4	ENSG00000116350	1	ENSGALG00000037539	23
MECR	ENSG00000116353	1	ENSGALG00000032763	23
PTPRU	ENSG00000060656	1	ENSGALG00000031440	23
FAM110D	ENSG00000197245	1	ENSGALG00000046085	23
PDIK1L	ENSG00000175087	1	ENSGALG00000001463	23
TRIM63	ENSG00000158022	1	ENSGALG00000034107	23
SLC30A2	ENSG00000158014	1	ENSGALG00000010375	23
EXTL1	ENSG00000158008	1	ENSGALG00000043829	23
PAFAH2	ENSG00000158006	1	ENSGALG00000021658	23
PAQR7	ENSG00000182749	1	ENSGALG00000009680	23
GJA9	ENSG00000131233	1	ENSGALG00000028175	23
RRAGC	ENSG00000116954	1	ENSGALG00000033079	23
UTP11	ENSG00000183520	1	ENSGALG00000001502	23
FHL3	ENSG00000183386	1	ENSGALG00000035187	23
SF3A3	ENSG00000183431	1	ENSGALG00000001540	23
INPP5B	ENSG00000204084	1	ENSGALG00000001606	23
MTF1	ENSG00000188786	1	ENSGALG00000001639	23
YRDC	ENSG00000196449	1	ENSGALG00000029001	23
MANEAL	ENSG00000185090	1	ENSGALG00000001653	23
C1orf109	ENSG00000116922	1	ENSGALG00000045165	23
RSPO1	ENSG00000169218	1	ENSGALG00000001946	23
GNL2	ENSG00000134697	1	ENSGALG00000001973	23
DNALI1	ENSG00000163879	1	ENSGALG00000001996	23
SNIP1	ENSG00000163877	1	ENSGALG00000002010	23
MEAF6	ENSG00000163875	1	ENSGALG00000002013	23
ZC3H12A	ENSG00000163874	1	ENSGALG00000002021	23
GRIK3	ENSG00000163873	1	ENSGALG00000002098	23
CSF3R	ENSG00000119535	1	ENSGALG00000002112	23
MRPS15	ENSG00000116898	1	ENSGALG00000044433	23
OSCP1	ENSG00000116885	1	ENSGALG00000002123	23
LSM10	ENSG00000181817	1	ENSGALG00000002127	23
STK40	ENSG00000196182	1	ENSGALG00000032925	23
EVA1B	ENSG00000142694	1	ENSGALG00000022440	23
THRAP3	ENSG00000054118	1	ENSGALG00000002144	23
MAP7D1	ENSG00000116871	1	ENSGALG00000021634	23
TRAPPC3	ENSG00000054116	1	ENSGALG00000002284	23
COL8A2	ENSG00000171812	1	ENSGALG00000002298	23
ADPRHL2	ENSG00000116863	1	ENSGALG00000002304	23
TEKT2	ENSG00000092850	1	ENSGALG00000002319	23
AGO3	ENSG00000126070	1	ENSGALG00000043711	23
AGO1	ENSG00000092847	1	ENSGALG00000002249	23
AGO4	ENSG00000134698	1	ENSGALG00000039713	23
CLSPN	ENSG00000092853	1	ENSGALG00000002346	23
C1orf216	ENSG00000142686	1	ENSGALG00000002353	23
PSMB2	ENSG00000126067	1	ENSGALG00000026421	23
TFAP2E	ENSG00000116819	1	ENSGALG00000039497	23
NCDN	ENSG00000020129	1	ENSGALG00000002408	23
KIAA0319L	ENSG00000142687	1	ENSGALG00000002445	23
IFI6	ENSG00000126709	1	ENSGALG00000021627	23
ZMYM4	ENSG00000146463	1	ENSGALG00000002499	23
SDC3	ENSG00000162512	1	ENSGALG00000035184	23
SFPQ	ENSG00000116560	1	ENSGALG00000002514	23
TMEM35B	ENSG00000243749	1	ENSGALG00000002517	23
DLGAP3	ENSG00000116544	1	ENSGALG00000032980	23
SMIM12	ENSG00000163866	1	ENSGALG00000030261	23
GJA4	ENSG00000187513	1	ENSGALG00000002532	23
GJB3	ENSG00000188910	1	ENSGALG00000028424	23
C1orf94	ENSG00000142698	1	ENSGALG00000045736	23
PUM1	ENSG00000134644	1	ENSGALG00000042598	23
CSMD2	ENSG00000121904	1	ENSGALG00000030229	23
COL9A2	ENSG00000049089	1	ENSGALG00000027526	23
SMAP2	ENSG00000084070	1	ENSGALG00000029244	23
RIMS3	ENSG00000117016	1	ENSGALG00000003174	23
NFYC	ENSG00000066136	1	ENSGALG00000003189	23
KCNQ4	ENSG00000117013	1	ENSGALG00000038708	23
TINAGL1	ENSG00000142910	1	ENSGALG00000017715	23
PEF1	ENSG00000162517	1	ENSGALG00000040519	23
COL16A1	ENSG00000084636	1	ENSGALG00000026836	23
ADGRB2	ENSG00000121753	1	ENSGALG00000043209	23
PTP4A2	ENSG00000184007	1	ENSGALG00000003265	23
KHDRBS1	ENSG00000121774	1	ENSGALG00000003272	23
TMEM39B	ENSG00000121775	1	ENSGALG00000003287	23
MARCKSL1	ENSG00000175130	1	ENSGALG00000032335	23
HDAC1	ENSG00000116478	1	ENSGALG00000003297	23
LCK	ENSG00000182866	1	ENSGALG00000000466	23
FAM167B	ENSG00000183615	1	ENSGALG00000003301	23
EIF3I	ENSG00000084623	1	ENSGALG00000003337	23
TMEM234	ENSG00000160055	1	ENSGALG00000037052	23
DCDC2B	ENSG00000222046	1	ENSGALG00000046649	23
IQCC	ENSG00000160051	1	ENSGALG00000030701	23
CCDC28B	ENSG00000160050	1	ENSGALG00000003241	23
TXLNA	ENSG00000084652	1	ENSGALG00000003246	23
KPNA6	ENSG00000025800	1	ENSGALG00000003383	23
BSDC1	ENSG00000160058	1	ENSGALG00000003405	23
ZBTB8A	ENSG00000160062	1	ENSGALG00000003420	23
ZBTB8OS	ENSG00000176261	1	ENSGALG00000003517	23
RBBP4	ENSG00000162521	1	ENSGALG00000003522	23
SYNC	ENSG00000162520	1	ENSGALG00000003529	23
KIAA1522	ENSG00000162522	1	ENSGALG00000003539	23
YARS	ENSG00000134684	1	ENSGALG00000003563	23
FNDC5	ENSG00000160097	1	ENSGALG00000003567	23
RNF19B	ENSG00000116514	1	ENSGALG00000039716	23
HPCA	ENSG00000121905	1	ENSGALG00000003573	23
AK2	ENSG00000004455	1	ENSGALG00000003597	23
AZIN2	ENSG00000142920	1	ENSGALG00000003614	23
NDUFS5	ENSG00000168653	1	ENSGALG00000003625	23
MACF1	ENSG00000127603	1	ENSGALG00000003693	23
PPIE	ENSG00000084072	1	ENSGALG00000013383	23
HEYL	ENSG00000163909	1	ENSGALG00000044737	23
NT5C1A	ENSG00000116981	1	ENSGALG00000003816	23
HPCAL4	ENSG00000116983	1	ENSGALG00000003829	23
TRIT1	ENSG00000043514	1	ENSGALG00000003851	23
MYCL	ENSG00000116990	1	ENSGALG00000024047	23
MFSD2A	ENSG00000168389	1	ENSGALG00000003879	23
CAP1	ENSG00000131236	1	ENSGALG00000036294	23
PPT1	ENSG00000131238	1	ENSGALG00000003936	23
RPL11	ENSG00000142676	1	ENSGALG00000030378	23
PITHD1	ENSG00000057757	1	ENSGALG00000003986	23
LYPLA2	ENSG00000011009	1	ENSGALG00000004002	23
GALE	ENSG00000117308	1	ENSGALG00000004047	23
HMGCL	ENSG00000117305	1	ENSGALG00000004057	23
FUCA1	ENSG00000179163	1	ENSGALG00000004112	23
CNR2	ENSG00000188822	1	ENSGALG00000004120	23
PNRC2	ENSG00000189266	1	ENSGALG00000004122	23
SRSF10	ENSG00000188529	1	ENSGALG00000004133	23
MYOM3	ENSG00000142661	1	ENSGALG00000004155	23
IL22RA1	ENSG00000142677	1	ENSGALG00000004221	23
SNRNP40	ENSG00000060688	1	ENSGALG00000000615	23
IFNLR1	ENSG00000185436	1	ENSGALG00000004231	23
GRHL3	ENSG00000158055	1	ENSGALG00000004249	23
NIPAL3	ENSG00000001461	1	ENSGALG00000004268	23
RCAN3	ENSG00000117602	1	ENSGALG00000004282	23
ZCCHC17	ENSG00000121766	1	ENSGALG00000000618	23
FABP3	ENSG00000121769	1	ENSGALG00000037050	23
SERINC2	ENSG00000168528	1	ENSGALG00000021685	23
HIVEP3	ENSG00000127124	1	ENSGALG00000027365	23
EDN2	ENSG00000127129	1	ENSGALG00000000667	23
COPA	ENSG00000122218	1	ENSGALG00000009153	25
CRNN	ENSG00000143536	1	ENSGALG00000027316	25
S100A11	ENSG00000163191	1	ENSGALG00000036711	25
NCSTN	ENSG00000162736	1	ENSGALG00000009147	25
NHLH1	ENSG00000171786	1	ENSGALG00000025817	25
PLEKHO1	ENSG00000023902	1	ENSGALG00000037540	25
VANGL2	ENSG00000162738	1	ENSGALG00000030643	25
SLAMF1	ENSG00000117090	1	ENSGALG00000046393	25
CD48	ENSG00000117091	1	ENSGALG00000035856	25
CD244	ENSG00000122223	1	ENSGALG00000040002	25
KIRREL	ENSG00000183853	1	ENSGALG00000029528	25
ETV3	ENSG00000117036	1	ENSGALG00000000669	25
ETV3L	ENSG00000253831	1	ENSGALG00000027138	25
ARHGEF11	ENSG00000132694	1	ENSGALG00000039163	25
LRRC71	ENSG00000160838	1	ENSGALG00000027351	25
PEAR1	ENSG00000187800	1	ENSGALG00000028622	25
NTRK1	ENSG00000198400	1	ENSGALG00000019019	25
INSRR	ENSG00000027644	1	ENSGALG00000013253	25
SH2D2A	ENSG00000027869	1	ENSGALG00000044505	25
PRCC	ENSG00000143294	1	ENSGALG00000040696	25
MRPL24	ENSG00000143314	1	ENSGALG00000030994	25
RRNAD1	ENSG00000143303	1	ENSGALG00000000576	25
CRABP2	ENSG00000143320	1	ENSGALG00000029140	25
NES	ENSG00000132688	1	ENSGALG00000013239	25
BCAN	ENSG00000132692	1	ENSGALG00000045469	25
HAPLN2	ENSG00000132702	1	ENSGALG00000013234	25
RHBG	ENSG00000132677	1	ENSGALG00000013232	25
MEF2D	ENSG00000116604	1	ENSGALG00000037787	25
ANP32E	ENSG00000143401	1	ENSGALG00000039891	25
ILF2	ENSG00000143621	1	ENSGALG00000011570	25
SNAPIN	ENSG00000143553	1	ENSGALG00000026796	25
IL6R	ENSG00000160712	1	ENSGALG00000030407	25
SHE	ENSG00000169291	1	ENSGALG00000036125	25
UBE2Q1	ENSG00000160714	1	ENSGALG00000029450	25
CHRNB2	ENSG00000160716	1	ENSGALG00000002707	25
ADAR	ENSG00000160710	1	ENSGALG00000021475	25
KCNN3	ENSG00000143603	1	ENSGALG00000030554	25
PMVK	ENSG00000163344	1	ENSGALG00000046656	25
SHC1	ENSG00000160691	1	ENSGALG00000039775	25
CKS1B	ENSG00000173207	1	ENSGALG00000028664	25
FLAD1	ENSG00000160688	1	ENSGALG00000027700	25
CHTOP	ENSG00000160679	1	ENSGALG00000042129	25
S100A1	ENSG00000160678	1	ENSGALG00000034458	25
S100A13	ENSG00000189171	1	ENSGALG00000046614	25
S100A14	ENSG00000189334	1	ENSGALG00000042721	25
S100A16	ENSG00000188643	1	ENSGALG00000028924	25
S100A6	ENSG00000197956	1	ENSGALG00000041826	25
S100A8	ENSG00000143546	1	ENSGALG00000024272	25
SLC39A1	ENSG00000143570	1	ENSGALG00000029687	25
RPS27	ENSG00000177954	1	ENSGALG00000037441	25
NUP210L	ENSG00000143552	1	ENSGALG00000041435	25
SMG5	ENSG00000198952	1	ENSGALG00000029918	25
TPM3	ENSG00000143549	1	ENSGALG00000013537	25
UBAP2L	ENSG00000143569	1	ENSGALG00000024094	25
AQP10	ENSG00000143595	1	ENSGALG00000025924	25
ATP8B2	ENSG00000143515	1	ENSGALG00000034501	25
SCAMP3	ENSG00000116521	1	ENSGALG00000041797	25
CLK2	ENSG00000176444	1	ENSGALG00000029444	25
HCN3	ENSG00000143630	1	ENSGALG00000033653	25
ASH1L	ENSG00000116539	1	ENSGALG00000014638	25
DAP3	ENSG00000132676	1	ENSGALG00000019796	25
MSTO1	ENSG00000125459	1	ENSGALG00000019794	25
SYT11	ENSG00000132718	1	ENSGALG00000014646	25
RIT1	ENSG00000143622	1	ENSGALG00000014647	25
KIAA0907	ENSG00000132680	1	ENSGALG00000014652	25
HORMAD1	ENSG00000143452	1	ENSGALG00000043021	25
TARS2	ENSG00000143374	1	ENSGALG00000043416	25
RPRD2	ENSG00000163125	1	ENSGALG00000014656	25
PRPF3	ENSG00000117360	1	ENSGALG00000028205	25
MRPS21	ENSG00000266472	1	ENSGALG00000000456	25
APH1A	ENSG00000117362	1	ENSGALG00000045163	25
MEX3A	ENSG00000254726	1	ENSGALG00000014016	25
CADM3	ENSG00000162706	1	ENSGALG00000036925	25
IGSF9	ENSG00000085552	1	ENSGALG00000031193	25
TAGLN2	ENSG00000158710	1	ENSGALG00000036086	25
CFAP45	ENSG00000213085	1	ENSGALG00000043885	25
ADAMTS4	ENSG00000158859	1	ENSGALG00000030502	25
TMEM79	ENSG00000163472	1	ENSGALG00000039643	25
NDUFS2	ENSG00000158864	1	ENSGALG00000041418	25
SSR2	ENSG00000163479	1	ENSGALG00000000764	25
CTSS	ENSG00000163131	1	ENSGALG00000000775	25
CTSK	ENSG00000143387	1	ENSGALG00000028147	25
ARNT	ENSG00000143437	1	ENSGALG00000000751	25
SETDB1	ENSG00000143379	1	ENSGALG00000024051	25
CERS2	ENSG00000143418	1	ENSGALG00000039141	25
FAM63A	ENSG00000143409	1	ENSGALG00000028499	25
PRUNE1	ENSG00000143363	1	ENSGALG00000042220	25
CDC42SE1	ENSG00000197622	1	ENSGALG00000028119	25
MLLT11	ENSG00000213190	1	ENSGALG00000044125	25
GABPB2	ENSG00000143458	1	ENSGALG00000026734	25
SEMA6C	ENSG00000143434	1	ENSGALG00000045312	25
SCNM1	ENSG00000163156	1	ENSGALG00000046607	25
TMOD4	ENSG00000163157	1	ENSGALG00000030247	25
VPS72	ENSG00000163159	1	ENSGALG00000000793	25
PIP5K1A	ENSG00000143398	1	ENSGALG00000027372	25
PSMD4	ENSG00000159352	1	ENSGALG00000028505	25
ZNF687	ENSG00000143373	1	ENSGALG00000040270	25
PI4KB	ENSG00000143393	1	ENSGALG00000024034	25
RFX5	ENSG00000143390	1	ENSGALG00000000836	25
POGZ	ENSG00000143442	1	ENSGALG00000036365	25
PSMB4	ENSG00000159377	1	ENSGALG00000000905	25
CGN	ENSG00000143375	1	ENSGALG00000000920	25
GLMP	ENSG00000198715	1	ENSGALG00000045611	25
TUFT1	ENSG00000143367	1	ENSGALG00000032955	25
SNX27	ENSG00000143376	1	ENSGALG00000040687	25
MRPL9	ENSG00000143436	1	ENSGALG00000042941	25
TDRKH	ENSG00000182134	1	ENSGALG00000031812	25
RORC	ENSG00000143365	1	ENSGALG00000033941	25
S100A10	ENSG00000197747	1	ENSGALG00000028774	25
DEDD	ENSG00000158796	1	ENSGALG00000043129	25
NIT1	ENSG00000158793	1	ENSGALG00000007585	25
PFDN2	ENSG00000143256	1	ENSGALG00000026374	25
CCT3	ENSG00000163468	1	ENSGALG00000039205	25
BGLAP	ENSG00000242252	1	ENSGALG00000029494	25
UBQLN4	ENSG00000160803	1	ENSGALG00000042214	25
LAMTOR2	ENSG00000116586	1	ENSGALG00000029881	25
OTUD7B	ENSG00000264522	1	ENSGALG00000013348	25
MTMR11	ENSG00000014914	1	ENSGALG00000035923	25
SF3B4	ENSG00000143368	1	ENSGALG00000013352	25
DENND2D	ENSG00000162777	1	ENSGALG00000000154	26
CEPT1	ENSG00000134255	1	ENSGALG00000000142	26
DRAM2	ENSG00000156171	1	ENSGALG00000036491	26
UBE2T	ENSG00000077152	1	ENSGALG00000000102	26
ADIPOR1	ENSG00000159346	1	ENSGALG00000000094	26
TIMM17A	ENSG00000134375	1	ENSGALG00000000086	26
LMOD1	ENSG00000163431	1	ENSGALG00000028721	26
SHISA4	ENSG00000198892	1	ENSGALG00000032893	26
C1orf106	ENSG00000163362	1	ENSGALG00000044612	26
TMEM167B	ENSG00000215717	1	ENSGALG00000042589	26
KIAA1324	ENSG00000116299	1	ENSGALG00000030941	26
SARS	ENSG00000031698	1	ENSGALG00000026809	26
SORT1	ENSG00000134243	1	ENSGALG00000033572	26
PSMA5	ENSG00000143106	1	ENSGALG00000039624	26
SYPL2	ENSG00000143028	1	ENSGALG00000032619	26
GPR61	ENSG00000156097	1	ENSGALG00000040168	26
GNAI3	ENSG00000065135	1	ENSGALG00000041700	26
GNAT2	ENSG00000134183	1	ENSGALG00000038084	26
AMPD2	ENSG00000116337	1	ENSGALG00000034009	26
CSF1	ENSG00000184371	1	ENSGALG00000033854	26
AHCYL1	ENSG00000168710	1	ENSGALG00000000329	26
STRIP1	ENSG00000143093	1	ENSGALG00000037995	26
ALX3	ENSG00000156150	1	ENSGALG00000025867	26
SLC6A17	ENSG00000197106	1	ENSGALG00000000394	26
RBM15	ENSG00000162775	1	ENSGALG00000000401	26
SLC16A4	ENSG00000168679	1	ENSGALG00000000417	26
LAMTOR5	ENSG00000134248	1	ENSGALG00000000419	26
PROK1	ENSG00000143125	1	ENSGALG00000040082	26
KCNA10	ENSG00000143105	1	ENSGALG00000000441	26
KCNA2	ENSG00000177301	1	ENSGALG00000000442	26
KCNA3	ENSG00000177272	1	ENSGALG00000036942	26
SNRPE	ENSG00000182004	1	ENSGALG00000000137	26
SOX13	ENSG00000143842	1	ENSGALG00000000583	26
ETNK2	ENSG00000143845	1	ENSGALG00000000557	26
REN	ENSG00000143839	1	ENSGALG00000000545	26
PLEKHA6	ENSG00000143850	1	ENSGALG00000038399	26
PPP1R15B	ENSG00000158615	1	ENSGALG00000000611	26
PIK3C2B	ENSG00000133056	1	ENSGALG00000037043	26
MDM4	ENSG00000198625	1	ENSGALG00000000636	26
LRRN2	ENSG00000170382	1	ENSGALG00000000639	26
NFASC	ENSG00000163531	1	ENSGALG00000031776	26
CNTN2	ENSG00000184144	1	ENSGALG00000000653	26
TMEM81	ENSG00000174529	1	ENSGALG00000045530	26
RBBP5	ENSG00000117222	1	ENSGALG00000000668	26
DSTYK	ENSG00000133059	1	ENSGALG00000041123	26
TMCC2	ENSG00000133069	1	ENSGALG00000034281	26
NUAK2	ENSG00000163545	1	ENSGALG00000036616	26
KLHDC8A	ENSG00000162873	1	ENSGALG00000000684	26
CDK18	ENSG00000117266	1	ENSGALG00000000692	26
MFSD4A	ENSG00000174514	1	ENSGALG00000000695	26
SLC45A3	ENSG00000158715	1	ENSGALG00000000703	26
NUCKS1	ENSG00000069275	1	ENSGALG00000000708	26
RAB29	ENSG00000117280	1	ENSGALG00000000712	26
SLC41A1	ENSG00000133065	1	ENSGALG00000000721	26
PM20D1	ENSG00000162877	1	ENSGALG00000000724	26
SLC26A9	ENSG00000174502	1	ENSGALG00000000745	26
RAB7B	ENSG00000276600	1	ENSGALG00000000769	26
CTSE	ENSG00000196188	1	ENSGALG00000000786	26
AVPR1B	ENSG00000198049	1	ENSGALG00000000788	26
IKBKE	ENSG00000263528	1	ENSGALG00000013356	26
RASSF5	ENSG00000266094	1	ENSGALG00000038943	26
EIF2D	ENSG00000143486	1	ENSGALG00000000856	26
CACNA1S	ENSG00000081248	1	ENSGALG00000037744	26
DYRK3	ENSG00000143479	1	ENSGALG00000000863	26
MAPKAPK2	ENSG00000162889	1	ENSGALG00000000883	26
IL10	ENSG00000136634	1	ENSGALG00000000892	26
IL19	ENSG00000142224	1	ENSGALG00000000911	26
PIGR	ENSG00000162896	1	ENSGALG00000000919	26
C1orf116	ENSG00000182795	1	ENSGALG00000001091	26
YOD1	ENSG00000180667	1	ENSGALG00000037597	26
PFKFB2	ENSG00000123836	1	ENSGALG00000001117	26
CD55	ENSG00000196352	1	ENSGALG00000031149	26
CD34	ENSG00000174059	1	ENSGALG00000001177	26
PLXNA2	ENSG00000076356	1	ENSGALG00000001264	26
KIF21B	ENSG00000116852	1	ENSGALG00000034347	26
CAMK1G	ENSG00000008118	1	ENSGALG00000001319	26
LAMB3	ENSG00000196878	1	ENSGALG00000001343	26
ELF3	ENSG00000163435	1	ENSGALG00000000616	26
G0S2	ENSG00000123689	1	ENSGALG00000023933	26
TRAF3IP3	ENSG00000009790	1	ENSGALG00000001373	26
C1orf74	ENSG00000162757	1	ENSGALG00000001378	26
IRF6	ENSG00000117595	1	ENSGALG00000001405	26
WDR77	ENSG00000116455	1	ENSGALG00000040864	26
ATP5F1	ENSG00000116459	1	ENSGALG00000001452	26
ADORA3	ENSG00000282608	1	ENSGALG00000001462	26
RAP1A	ENSG00000116473	1	ENSGALG00000001476	26
FAM212B	ENSG00000197852	1	ENSGALG00000001480	26
DDX20	ENSG00000064703	1	ENSGALG00000001504	26
KCND3	ENSG00000171385	1	ENSGALG00000001512	26
GPR37L1	ENSG00000170075	1	ENSGALG00000000607	26
ARL8A	ENSG00000143862	1	ENSGALG00000000606	26
CTTNBP2NL	ENSG00000143079	1	ENSGALG00000026182	26
ST7L	ENSG00000007341	1	ENSGALG00000001538	26
CAPZA1	ENSG00000116489	1	ENSGALG00000001547	26
MOV10	ENSG00000155363	1	ENSGALG00000001558	26
RHOC	ENSG00000155366	1	ENSGALG00000001569	26
PPM1J	ENSG00000155367	1	ENSGALG00000001605	26
PTPN7	ENSG00000143851	1	ENSGALG00000036093	26
SLC16A1	ENSG00000155380	1	ENSGALG00000001717	26
LRIG2	ENSG00000198799	1	ENSGALG00000001733	26
MAGI3	ENSG00000081026	1	ENSGALG00000001816	26
PHTF1	ENSG00000116793	1	ENSGALG00000001845	26
RSBN1	ENSG00000081019	1	ENSGALG00000001860	26
PTPN22	ENSG00000134242	1	ENSGALG00000021656	26
AP4B1	ENSG00000134262	1	ENSGALG00000035295	26
DCLRE1B	ENSG00000118655	1	ENSGALG00000028626	26
HIPK1	ENSG00000163349	1	ENSGALG00000001939	26
OLFML3	ENSG00000116774	1	ENSGALG00000001956	26
SYT6	ENSG00000134207	1	ENSGALG00000001968	26
TRIM33	ENSG00000197323	1	ENSGALG00000001976	26
BCAS2	ENSG00000116752	1	ENSGALG00000002002	26
DENND2C	ENSG00000175984	1	ENSGALG00000002038	26
AMPD1	ENSG00000116748	1	ENSGALG00000002082	26
NRAS	ENSG00000213281	1	ENSGALG00000026692	26
CSDE1	ENSG00000009307	1	ENSGALG00000002139	26
SIKE1	ENSG00000052723	1	ENSGALG00000002147	26
SYCP1	ENSG00000198765	1	ENSGALG00000002511	26
TSHB	ENSG00000134200	1	ENSGALG00000002550	26
TSPAN2	ENSG00000134198	1	ENSGALG00000002554	26
NGF	ENSG00000134259	1	ENSGALG00000002556	26
LGR6	ENSG00000133067	1	ENSGALG00000000568	26
KLHL12	ENSG00000117153	1	ENSGALG00000000518	26
PIFO	ENSG00000173947	1	ENSGALG00000023763	26
BTG2	ENSG00000159388	1	ENSGALG00000026858	26
RABIF	ENSG00000183155	1	ENSGALG00000000436	26
CSRP1	ENSG00000159176	1	ENSGALG00000000318	26
FMOD	ENSG00000122176	1	ENSGALG00000034067	26
PRELP	ENSG00000188783	1	ENSGALG00000034456	26
OPTC	ENSG00000188770	1	ENSGALG00000003554	26
ATP2B4	ENSG00000058668	1	ENSGALG00000003601	26
KDM5B	ENSG00000117139	1	ENSGALG00000038948	26
IPO9	ENSG00000198700	1	ENSGALG00000000397	26
RNPEP	ENSG00000176393	1	ENSGALG00000000374	26
SYT2	ENSG00000143858	1	ENSGALG00000026033	26
PHLDA3	ENSG00000174307	1	ENSGALG00000019802	26
TNNI1	ENSG00000159173	1	ENSGALG00000000313	26
LAD1	ENSG00000159166	1	ENSGALG00000000309	26
PKP1	ENSG00000081277	1	ENSGALG00000000299	26
TMEM9	ENSG00000116857	1	ENSGALG00000000226	26
TMEM183A	ENSG00000163444	1	ENSGALG00000000223	26
PPFIA4	ENSG00000143847	1	ENSGALG00000000217	26
MYOG	ENSG00000122180	1	ENSGALG00000000172	26
ADORA1	ENSG00000163485	1	ENSGALG00000000168	26
CDC42BPA	ENSG00000143776	1	ENSGALG00000009158	3
COQ8A	ENSG00000163050	1	ENSGALG00000009082	3
PSEN2	ENSG00000143801	1	ENSGALG00000009073	3
ITPKB	ENSG00000143772	1	ENSGALG00000009068	3
STUM	ENSG00000203685	1	ENSGALG00000009219	3
PARP1	ENSG00000143799	1	ENSGALG00000009228	3
LIN9	ENSG00000183814	1	ENSGALG00000009233	3
MIXL1	ENSG00000185155	1	ENSGALG00000033786	3
ACBD3	ENSG00000182827	1	ENSGALG00000009246	3
SDE2	ENSG00000143751	1	ENSGALG00000009253	3
TMEM63A	ENSG00000196187	1	ENSGALG00000009275	3
EPHX1	ENSG00000143819	1	ENSGALG00000009291	3
SRP9	ENSG00000143742	1	ENSGALG00000026009	3
ENAH	ENSG00000154380	1	ENSGALG00000009303	3
LBR	ENSG00000143815	1	ENSGALG00000009305	3
DNAH14	ENSG00000185842	1	ENSGALG00000045078	3
CNIH3	ENSG00000143786	1	ENSGALG00000009308	3
WDR26	ENSG00000162923	1	ENSGALG00000043081	3
NVL	ENSG00000143748	1	ENSGALG00000009322	3
DEGS1	ENSG00000143753	1	ENSGALG00000009330	3
FBXO28	ENSG00000143756	1	ENSGALG00000009331	3
TP53BP2	ENSG00000143514	1	ENSGALG00000042816	3
CAPN2	ENSG00000162909	1	ENSGALG00000009360	3
CAPN8	ENSG00000203697	1	ENSGALG00000009382	3
SUSD4	ENSG00000143502	1	ENSGALG00000009388	3
TLR5	ENSG00000187554	1	ENSGALG00000009392	3
DISP1	ENSG00000154309	1	ENSGALG00000042048	3
BROX	ENSG00000162819	1	ENSGALG00000009413	3
MIA3	ENSG00000154305	1	ENSGALG00000041034	3
TAF1A	ENSG00000143498	1	ENSGALG00000009441	3
HHIPL2	ENSG00000143512	1	ENSGALG00000045729	3
DUSP10	ENSG00000143507	1	ENSGALG00000009450	3
HLX	ENSG00000136630	1	ENSGALG00000037257	3
C1orf115	ENSG00000162817	1	ENSGALG00000034303	3
MARK1	ENSG00000116141	1	ENSGALG00000009483	3
RAB3GAP2	ENSG00000118873	1	ENSGALG00000009503	3
IARS2	ENSG00000067704	1	ENSGALG00000009566	3
BPNT1	ENSG00000162813	1	ENSGALG00000009576	3
EPRS	ENSG00000136628	1	ENSGALG00000009598	3
SLC30A10	ENSG00000196660	1	ENSGALG00000026727	3
LYPLAL1	ENSG00000143353	1	ENSGALG00000026385	3
RRP15	ENSG00000067533	1	ENSGALG00000009615	3
SPATA17	ENSG00000162814	1	ENSGALG00000009616	3
GPATCH2	ENSG00000092978	1	ENSGALG00000009627	3
ESRRG	ENSG00000196482	1	ENSGALG00000009645	3
KCTD3	ENSG00000136636	1	ENSGALG00000009678	3
KCNK2	ENSG00000082482	1	ENSGALG00000009687	3
CENPF	ENSG00000117724	1	ENSGALG00000009690	3
PTPN14	ENSG00000152104	1	ENSGALG00000009784	3
SMYD2	ENSG00000143499	1	ENSGALG00000009788	3
PROX1	ENSG00000117707	1	ENSGALG00000009791	3
RPS6KC1	ENSG00000136643	1	ENSGALG00000009796	3
ANGEL2	ENSG00000174606	1	ENSGALG00000009802	3
VASH2	ENSG00000143494	1	ENSGALG00000020067	3
FLVCR1	ENSG00000162769	1	ENSGALG00000009807	3
TATDN3	ENSG00000203705	1	ENSGALG00000009811	3
NSL1	ENSG00000117697	1	ENSGALG00000009814	3
BATF3	ENSG00000123685	1	ENSGALG00000035516	3
ATF3	ENSG00000162772	1	ENSGALG00000025887	3
TMEM206	ENSG00000065600	1	ENSGALG00000009822	3
NENF	ENSG00000117691	1	ENSGALG00000009821	3
PPP2R5A	ENSG00000066027	1	ENSGALG00000009828	3
DTL	ENSG00000143476	1	ENSGALG00000009837	3
INTS7	ENSG00000143493	1	ENSGALG00000009843	3
LPGAT1	ENSG00000123684	1	ENSGALG00000009848	3
NEK2	ENSG00000117650	1	ENSGALG00000009854	3
SLC30A1	ENSG00000170385	1	ENSGALG00000009858	3
RD3	ENSG00000198570	1	ENSGALG00000009861	3
TRAF5	ENSG00000082512	1	ENSGALG00000009864	3
RCOR3	ENSG00000117625	1	ENSGALG00000009871	3
KCNH1	ENSG00000143473	1	ENSGALG00000009877	3
HHAT	ENSG00000054392	1	ENSGALG00000009881	3
SERTAD4	ENSG00000082497	1	ENSGALG00000026359	3
DIEXF	ENSG00000117597	1	ENSGALG00000009887	3
AHCTF1	ENSG00000153207	1	ENSGALG00000010630	3
SCCPDH	ENSG00000143653	1	ENSGALG00000010641	3
CNST	ENSG00000162852	1	ENSGALG00000010649	3
TFB2M	ENSG00000162851	1	ENSGALG00000010651	3
SMYD3	ENSG00000185420	1	ENSGALG00000010653	3
KIF26B	ENSG00000162849	1	ENSGALG00000010664	3
EFCAB2	ENSG00000203666	1	ENSGALG00000028017	3
HNRNPU	ENSG00000153187	1	ENSGALG00000010671	3
DESI2	ENSG00000121644	1	ENSGALG00000010678	3
C1orf101	ENSG00000179397	1	ENSGALG00000010691	3
ADSS	ENSG00000035687	1	ENSGALG00000010702	3
C1orf100	ENSG00000173728	1	ENSGALG00000020032	3
ZBTB18	ENSG00000179456	1	ENSGALG00000010705	3
AKT3	ENSG00000117020	1	ENSGALG00000034081	3
SDCCAG8	ENSG00000054282	1	ENSGALG00000010713	3
CEP170	ENSG00000143702	1	ENSGALG00000010733	3
PLD5	ENSG00000180287	1	ENSGALG00000010737	3
MAP1LC3C	ENSG00000197769	1	ENSGALG00000010741	3
EXO1	ENSG00000174371	1	ENSGALG00000010748	3
WDR64	ENSG00000162843	1	ENSGALG00000010760	3
OPN3	ENSG00000054277	1	ENSGALG00000010762	3
PIGM	ENSG00000143315	1	ENSGALG00000010768	3
RGS7	ENSG00000182901	1	ENSGALG00000039772	3
GREM2	ENSG00000180875	1	ENSGALG00000010773	3
FMN2	ENSG00000155816	1	ENSGALG00000031427	3
CHRM3	ENSG00000133019	1	ENSGALG00000010778	3
RYR2	ENSG00000198626	1	ENSGALG00000010812	3
MTR	ENSG00000116984	1	ENSGALG00000014464	3
ACTN2	ENSG00000077522	1	ENSGALG00000014463	3
HEATR1	ENSG00000119285	1	ENSGALG00000032799	3
LGALS8	ENSG00000116977	1	ENSGALG00000014371	3
EDARADD	ENSG00000186197	1	ENSGALG00000031763	3
ERO1B	ENSG00000086619	1	ENSGALG00000040000	3
GPR137B	ENSG00000077585	1	ENSGALG00000010843	3
NID1	ENSG00000116962	1	ENSGALG00000042079	3
LYST	ENSG00000143669	1	ENSGALG00000032840	3
GNG4	ENSG00000168243	1	ENSGALG00000010986	3
B3GALNT2	ENSG00000162885	1	ENSGALG00000013952	3
TBCE	ENSG00000116957	1	ENSGALG00000013950	3
GGPS1	ENSG00000152904	1	ENSGALG00000042853	3
ARID4B	ENSG00000054267	1	ENSGALG00000034003	3
RBM34	ENSG00000188739	1	ENSGALG00000029915	3
TOMM20	ENSG00000173726	1	ENSGALG00000035299	3
IRF2BP2	ENSG00000168264	1	ENSGALG00000010996	3
TARBP1	ENSG00000059588	1	ENSGALG00000011000	3
COA6	ENSG00000168275	1	ENSGALG00000030590	3
SLC35F3	ENSG00000183780	1	ENSGALG00000011003	3
KCNK1	ENSG00000135750	1	ENSGALG00000011005	3
RP5-862P8.2	ENSG00000143674	1	ENSGALG00000011008	3
PCNX2	ENSG00000135749	1	ENSGALG00000011013	3
NTPCR	ENSG00000135778	1	ENSGALG00000011015	3
SIPA1L2	ENSG00000116991	1	ENSGALG00000037506	3
DISC1	ENSG00000162946	1	ENSGALG00000039349	3
EGLN1	ENSG00000135766	1	ENSGALG00000041422	3
SPRTN	ENSG00000010072	1	ENSGALG00000011065	3
EXOC8	ENSG00000116903	1	ENSGALG00000043280	3
RAB4A	ENSG00000168118	1	ENSGALG00000036218	3
CCSAP	ENSG00000154429	1	ENSGALG00000011084	3
NUP133	ENSG00000069248	1	ENSGALG00000011091	3
ABCB10	ENSG00000135776	1	ENSGALG00000011096	3
TAF5L	ENSG00000135801	1	ENSGALG00000011098	3
URB2	ENSG00000135763	1	ENSGALG00000011101	3
GALNT2	ENSG00000143641	1	ENSGALG00000011106	3
PGBD5	ENSG00000177614	1	ENSGALG00000011111	3
COG2	ENSG00000135775	1	ENSGALG00000011114	3
AGT	ENSG00000135744	1	ENSGALG00000011117	3
C1orf198	ENSG00000119280	1	ENSGALG00000026600	3
TTC13	ENSG00000143643	1	ENSGALG00000032780	3
ARV1	ENSG00000173409	1	ENSGALG00000011155	3
FAM89A	ENSG00000182118	1	ENSGALG00000043572	3
TRIM67	ENSG00000119283	1	ENSGALG00000030960	3
C1orf131	ENSG00000143633	1	ENSGALG00000044278	3
GNPAT	ENSG00000116906	1	ENSGALG00000011163	3
ZP4	ENSG00000116996	1	ENSGALG00000005462	6
KMO	ENSG00000117009	1	ENSGALG00000007503	7
C1orf27	ENSG00000157181	1	ENSGALG00000005080	8
TPR	ENSG00000047410	1	ENSGALG00000005105	8
HMCN1	ENSG00000143341	1	ENSGALG00000031129	8
SWT1	ENSG00000116668	1	ENSGALG00000034230	8
TRMT1L	ENSG00000121486	1	ENSGALG00000033077	8
RNPC3	ENSG00000185946	1	ENSGALG00000005162	8
COL11A1	ENSG00000060718	1	ENSGALG00000005180	8
OLFM3	ENSG00000118733	1	ENSGALG00000005203	8
S1PR1	ENSG00000170989	1	ENSGALG00000005208	8
DPH5	ENSG00000117543	1	ENSGALG00000005229	8
SLC30A7	ENSG00000162695	1	ENSGALG00000020879	8
EXTL2	ENSG00000162694	1	ENSGALG00000027984	8
CDC14A	ENSG00000079335	1	ENSGALG00000005248	8
GPR88	ENSG00000181656	1	ENSGALG00000005252	8
VCAM1	ENSG00000162692	1	ENSGALG00000005257	8
DBT	ENSG00000137992	1	ENSGALG00000005280	8
SLC25A24	ENSG00000085491	1	ENSGALG00000001938	8
LRRC39	ENSG00000122477	1	ENSGALG00000005284	8
TRMT13	ENSG00000122435	1	ENSGALG00000005290	8
SASS6	ENSG00000156876	1	ENSGALG00000005302	8
MFSD14A	ENSG00000156875	1	ENSGALG00000005329	8
SLC35A3	ENSG00000117620	1	ENSGALG00000005340	8
FRRS1	ENSG00000156869	1	ENSGALG00000005418	8
PALMD	ENSG00000099260	1	ENSGALG00000005442	8
PLPPR4	ENSG00000117600	1	ENSGALG00000025896	8
PLPPR5	ENSG00000117598	1	ENSGALG00000005470	8
SNX7	ENSG00000162627	1	ENSGALG00000005478	8
HENMT1	ENSG00000162639	1	ENSGALG00000001959	8
PRPF38B	ENSG00000134186	1	ENSGALG00000001972	8
DPYD	ENSG00000188641	1	ENSGALG00000005509	8
FNDC7	ENSG00000143107	1	ENSGALG00000001983	8
STXBP3	ENSG00000116266	1	ENSGALG00000002001	8
PTBP2	ENSG00000117569	1	ENSGALG00000005552	8
GPSM2	ENSG00000121957	1	ENSGALG00000002090	8
CLCC1	ENSG00000121940	1	ENSGALG00000002106	8
RWDD3	ENSG00000122481	1	ENSGALG00000038421	8
ALG14	ENSG00000172339	1	ENSGALG00000005583	8
CNN3	ENSG00000117519	1	ENSGALG00000005597	8
WDR47	ENSG00000085433	1	ENSGALG00000002129	8
SLC44A3	ENSG00000143036	1	ENSGALG00000005610	8
ABCD3	ENSG00000117528	1	ENSGALG00000005647	8
ARHGAP29	ENSG00000137962	1	ENSGALG00000005683	8
ABCA4	ENSG00000198691	1	ENSGALG00000005752	8
CAMSAP2	ENSG00000118200	1	ENSGALG00000002145	8
DNTTIP2	ENSG00000067334	1	ENSGALG00000005782	8
FNBP1L	ENSG00000137942	1	ENSGALG00000005850	8
DR1	ENSG00000117505	1	ENSGALG00000005858	8
CCDC18	ENSG00000122483	1	ENSGALG00000005889	8
TMED5	ENSG00000117500	1	ENSGALG00000005904	8
MTF2	ENSG00000143033	1	ENSGALG00000043087	8
RPL5	ENSG00000122406	1	ENSGALG00000005922	8
GFI1	ENSG00000162676	1	ENSGALG00000043650	8
RPAP2	ENSG00000122484	1	ENSGALG00000005953	8
GLMN	ENSG00000174842	1	ENSGALG00000005959	8
C1orf146	ENSG00000203910	1	ENSGALG00000023490	8
KIAA1107	ENSG00000069712	1	ENSGALG00000005977	8
EPHX4	ENSG00000172031	1	ENSGALG00000006019	8
BRDT	ENSG00000137948	1	ENSGALG00000006031	8
TGFBR3	ENSG00000069702	1	ENSGALG00000006038	8
DDX59	ENSG00000118197	1	ENSGALG00000002164	8
CDC7	ENSG00000097046	1	ENSGALG00000006051	8
KIF14	ENSG00000118193	1	ENSGALG00000002175	8
HFM1	ENSG00000162669	1	ENSGALG00000006091	8
ZNF644	ENSG00000122482	1	ENSGALG00000034253	8
BARHL2	ENSG00000143032	1	ENSGALG00000040069	8
ZNF326	ENSG00000162664	1	ENSGALG00000006113	8
LRRC8D	ENSG00000171492	1	ENSGALG00000020805	8
LRRC8C	ENSG00000171488	1	ENSGALG00000006170	8
LRRC8B	ENSG00000197147	1	ENSGALG00000006167	8
ZNF281	ENSG00000162702	1	ENSGALG00000017376	8
KYAT3	ENSG00000137944	1	ENSGALG00000006188	8
GTF2B	ENSG00000137947	1	ENSGALG00000006205	8
PKN2	ENSG00000065243	1	ENSGALG00000006237	8
LMO4	ENSG00000143013	1	ENSGALG00000006252	8
NR5A2	ENSG00000116833	1	ENSGALG00000002182	8
SELENOF	ENSG00000183291	1	ENSGALG00000006261	8
SH3GLB1	ENSG00000097033	1	ENSGALG00000006284	8
ODF2L	ENSG00000122417	1	ENSGALG00000006804	8
COL24A1	ENSG00000171502	1	ENSGALG00000006864	8
ZNHIT6	ENSG00000117174	1	ENSGALG00000008658	8
CYR61	ENSG00000142871	1	ENSGALG00000008661	8
DDAH1	ENSG00000153904	1	ENSGALG00000008663	8
BCL10	ENSG00000142867	1	ENSGALG00000028935	8
SYDE2	ENSG00000097096	1	ENSGALG00000038776	8
WDR63	ENSG00000162643	1	ENSGALG00000008696	8
MCOLN3	ENSG00000055732	1	ENSGALG00000008709	8
MCOLN2	ENSG00000153898	1	ENSGALG00000008722	8
LPAR3	ENSG00000171517	1	ENSGALG00000008733	8
SSX2IP	ENSG00000117155	1	ENSGALG00000008763	8
CTBS	ENSG00000117151	1	ENSGALG00000008780	8
GNG5	ENSG00000174021	1	ENSGALG00000027561	8
DNASE2B	ENSG00000137976	1	ENSGALG00000028790	8
SAMD13	ENSG00000203943	1	ENSGALG00000008835	8
PRKACB	ENSG00000142875	1	ENSGALG00000028530	8
TTLL7	ENSG00000137941	1	ENSGALG00000008850	8
ADGRL2	ENSG00000117114	1	ENSGALG00000036789	8
ADGRL4	ENSG00000162618	1	ENSGALG00000008890	8
PTGFR	ENSG00000122420	1	ENSGALG00000008901	8
GIPC2	ENSG00000137960	1	ENSGALG00000008902	8
DNAJB4	ENSG00000162616	1	ENSGALG00000008916	8
FUBP1	ENSG00000162613	1	ENSGALG00000008939	8
NEXN	ENSG00000162614	1	ENSGALG00000008945	8
MIGA1	ENSG00000180488	1	ENSGALG00000008951	8
USP33	ENSG00000077254	1	ENSGALG00000008974	8
ZZZ3	ENSG00000036549	1	ENSGALG00000008988	8
PIGK	ENSG00000142892	1	ENSGALG00000009015	8
ST6GALNAC5	ENSG00000117069	1	ENSGALG00000009021	8
ST6GALNAC3	ENSG00000184005	1	ENSGALG00000009027	8
FAM183A	ENSG00000186973	1	ENSGALG00000009033	8
EBNA1BP2	ENSG00000117395	1	ENSGALG00000009045	8
CFAP57	ENSG00000243710	1	ENSGALG00000009902	8
TMEM125	ENSG00000179178	1	ENSGALG00000041979	8
TIE1	ENSG00000066056	1	ENSGALG00000009957	8
MPL	ENSG00000117400	1	ENSGALG00000009965	8
CDC20	ENSG00000117399	1	ENSGALG00000009971	8
ELOVL1	ENSG00000066322	1	ENSGALG00000009988	8
SZT2	ENSG00000198198	1	ENSGALG00000028561	8
HYI	ENSG00000178922	1	ENSGALG00000033943	8
PTPRF	ENSG00000142949	1	ENSGALG00000010053	8
ST3GAL3	ENSG00000126091	1	ENSGALG00000010083	8
B4GALT2	ENSG00000117411	1	ENSGALG00000010094	8
PTPRC	ENSG00000081237	1	ENSGALG00000002192	8
ARTN	ENSG00000117407	1	ENSGALG00000032098	8
IPO13	ENSG00000117408	1	ENSGALG00000010087	8
DPH2	ENSG00000132768	1	ENSGALG00000010089	8
ATP6V0B	ENSG00000117410	1	ENSGALG00000010091	8
SLC6A9	ENSG00000196517	1	ENSGALG00000010098	8
DMAP1	ENSG00000178028	1	ENSGALG00000010104	8
ERI3	ENSG00000117419	1	ENSGALG00000010106	8
RNF220	ENSG00000187147	1	ENSGALG00000010109	8
TMEM53	ENSG00000126106	1	ENSGALG00000010110	8
C1orf228	ENSG00000198520	1	ENSGALG00000020716	8
KIF2C	ENSG00000142945	1	ENSGALG00000010120	8
RPS8	ENSG00000142937	1	ENSGALG00000010124	8
SNORD38A	ENSG00000202031	1	ENSGALG00000017874	8
BEST4	ENSG00000142959	1	ENSGALG00000043605	8
PLK3	ENSG00000173846	1	ENSGALG00000010129	8
TCTEX1D4	ENSG00000188396	1	ENSGALG00000044647	8
BTBD19	ENSG00000222009	1	ENSGALG00000028978	8
PTCH2	ENSG00000117425	1	ENSGALG00000010133	8
EIF2B3	ENSG00000070785	1	ENSGALG00000010140	8
HPDL	ENSG00000186603	1	ENSGALG00000023348	8
MUTYH	ENSG00000132781	1	ENSGALG00000010226	8
TOE1	ENSG00000132773	1	ENSGALG00000010228	8
TESK2	ENSG00000070759	1	ENSGALG00000010230	8
ATP6V1G3	ENSG00000151418	1	ENSGALG00000002207	8
MMACHC	ENSG00000132763	1	ENSGALG00000010234	8
PRDX1	ENSG00000117450	1	ENSGALG00000010243	8
AKR1A1	ENSG00000117448	1	ENSGALG00000010244	8
NASP	ENSG00000132780	1	ENSGALG00000010255	8
GPBP1L1	ENSG00000159592	1	ENSGALG00000010276	8
TMEM69	ENSG00000159596	1	ENSGALG00000010279	8
IPP	ENSG00000197429	1	ENSGALG00000010287	8
MAST2	ENSG00000086015	1	ENSGALG00000010313	8
TSPAN1	ENSG00000117472	1	ENSGALG00000010343	8
POMGNT1	ENSG00000085998	1	ENSGALG00000010351	8
LURAP1	ENSG00000171357	1	ENSGALG00000031467	8
RAD54L	ENSG00000085999	1	ENSGALG00000010356	8
LRRC41	ENSG00000132128	1	ENSGALG00000010359	8
NSUN4	ENSG00000117481	1	ENSGALG00000010360	8
FAAH	ENSG00000117480	1	ENSGALG00000010433	8
DMBX1	ENSG00000197587	1	ENSGALG00000010436	8
RP11-49P4.7	ENSG00000282881	1	ENSGALG00000043396	8
NEK7	ENSG00000151414	1	ENSGALG00000002216	8
MKNK1	ENSG00000079277	1	ENSGALG00000010440	8
MOB3C	ENSG00000142961	1	ENSGALG00000025946	8
ATPAF1	ENSG00000123472	1	ENSGALG00000010444	8
EFCAB14	ENSG00000159658	1	ENSGALG00000010446	8
PDZK1IP1	ENSG00000162366	1	ENSGALG00000010473	8
TAL1	ENSG00000162367	1	ENSGALG00000023296	8
STIL	ENSG00000123473	1	ENSGALG00000010478	8
CMPK1	ENSG00000162368	1	ENSGALG00000010481	8
TRABD2B	ENSG00000269113	1	ENSGALG00000027655	8
SLC5A9	ENSG00000117834	1	ENSGALG00000010494	8
SPATA6	ENSG00000132122	1	ENSGALG00000010502	8
AGBL4	ENSG00000186094	1	ENSGALG00000036909	8
LHX9	ENSG00000143355	1	ENSGALG00000002223	8
BEND5	ENSG00000162373	1	ENSGALG00000010505	8
DENND1B	ENSG00000213047	1	ENSGALG00000002246	8
ELAVL4	ENSG00000162374	1	ENSGALG00000010533	8
DMRTA2	ENSG00000142700	1	ENSGALG00000031423	8
FAF1	ENSG00000185104	1	ENSGALG00000010536	8
CDKN2C	ENSG00000123080	1	ENSGALG00000010537	8
RNF11	ENSG00000123091	1	ENSGALG00000010539	8
TTC39A	ENSG00000085831	1	ENSGALG00000010540	8
EPS15	ENSG00000085832	1	ENSGALG00000010543	8
OSBPL9	ENSG00000117859	1	ENSGALG00000010555	8
NRDC	ENSG00000078618	1	ENSGALG00000010565	8
TXNDC12	ENSG00000117862	1	ENSGALG00000010569	8
BTF3L4	ENSG00000134717	1	ENSGALG00000010570	8
ZFYVE9	ENSG00000157077	1	ENSGALG00000010613	8
CC2D1B	ENSG00000154222	1	ENSGALG00000010619	8
ORC1	ENSG00000085840	1	ENSGALG00000010623	8
ZCCHC11	ENSG00000134744	1	ENSGALG00000010629	8
PRPF38A	ENSG00000134748	1	ENSGALG00000010627	8
GPX7	ENSG00000116157	1	ENSGALG00000010633	8
COA7	ENSG00000162377	1	ENSGALG00000040910	8
ZYG11B	ENSG00000162378	1	ENSGALG00000010643	8
ECHDC2	ENSG00000121310	1	ENSGALG00000010647	8
SCP2	ENSG00000116171	1	ENSGALG00000010652	8
PODN	ENSG00000174348	1	ENSGALG00000021869	8
SLC1A7	ENSG00000162383	1	ENSGALG00000010673	8
CPT2	ENSG00000157184	1	ENSGALG00000010681	8
C1orf123	ENSG00000162384	1	ENSGALG00000026516	8
LRP8	ENSG00000157193	1	ENSGALG00000010692	8
DMRTB1	ENSG00000143006	1	ENSGALG00000029023	8
GLIS1	ENSG00000174332	1	ENSGALG00000010721	8
CRB1	ENSG00000134376	1	ENSGALG00000002287	8
NDC1	ENSG00000058804	1	ENSGALG00000031606	8
YIPF1	ENSG00000058799	1	ENSGALG00000010740	8
HSPB11	ENSG00000081870	1	ENSGALG00000038608	8
LRRC42	ENSG00000116212	1	ENSGALG00000010743	8
LDLRAD1	ENSG00000203985	1	ENSGALG00000020647	8
TMEM59	ENSG00000116209	1	ENSGALG00000010746	8
TCEANC2	ENSG00000116205	1	ENSGALG00000010749	8
CDCP2	ENSG00000157211	1	ENSGALG00000010752	8
MRPL37	ENSG00000116221	1	ENSGALG00000010761	8
SSBP3	ENSG00000157216	1	ENSGALG00000010774	8
ACOT11	ENSG00000162390	1	ENSGALG00000010785	8
PARS2	ENSG00000162396	1	ENSGALG00000010789	8
DHCR24	ENSG00000116133	1	ENSGALG00000010798	8
TMEM61	ENSG00000143001	1	ENSGALG00000010801	8
BSND	ENSG00000162399	1	ENSGALG00000043998	8
USP24	ENSG00000162402	1	ENSGALG00000010805	8
PLPP3	ENSG00000162407	1	ENSGALG00000010818	8
PRKAA2	ENSG00000162409	1	ENSGALG00000010826	8
C1orf168	ENSG00000187889	1	ENSGALG00000044889	8
C8A	ENSG00000157131	1	ENSGALG00000010850	8
C8B	ENSG00000021852	1	ENSGALG00000010853	8
DAB1	ENSG00000173406	1	ENSGALG00000010857	8
ASPM	ENSG00000066279	1	ENSGALG00000032398	8
OMA1	ENSG00000162600	1	ENSGALG00000010861	8
TACSTD2	ENSG00000184292	1	ENSGALG00000010867	8
MYSM1	ENSG00000162601	1	ENSGALG00000010869	8
FGGY	ENSG00000172456	1	ENSGALG00000010879	8
JUN	ENSG00000177606	1	ENSGALG00000010870	8
F13B	ENSG00000143278	1	ENSGALG00000002369	8
HOOK1	ENSG00000134709	1	ENSGALG00000010889	8
NFIA	ENSG00000162599	1	ENSGALG00000010924	8
KCNT2	ENSG00000162687	1	ENSGALG00000041680	8
TM2D1	ENSG00000162604	1	ENSGALG00000020614	8
KANK4	ENSG00000132854	1	ENSGALG00000010953	8
USP1	ENSG00000162607	1	ENSGALG00000010957	8
ANGPTL3	ENSG00000132855	1	ENSGALG00000010978	8
ATG4C	ENSG00000125703	1	ENSGALG00000010985	8
ALG6	ENSG00000088035	1	ENSGALG00000010991	8
EFCAB7	ENSG00000203965	1	ENSGALG00000010998	8
PGM1	ENSG00000079739	1	ENSGALG00000011016	8
ROR1	ENSG00000185483	1	ENSGALG00000011019	8
CACHD1	ENSG00000158966	1	ENSGALG00000011024	8
RAVER2	ENSG00000162437	1	ENSGALG00000033759	8
JAK1	ENSG00000162434	1	ENSGALG00000011031	8
AK4	ENSG00000162433	1	ENSGALG00000011035	8
DNAJC6	ENSG00000116675	1	ENSGALG00000011041	8
LEPROT	ENSG00000213625	1	ENSGALG00000011047	8
LEPR	ENSG00000116678	1	ENSGALG00000011058	8
PDE4B	ENSG00000184588	1	ENSGALG00000011094	8
SGIP1	ENSG00000118473	1	ENSGALG00000011113	8
WDR78	ENSG00000152763	1	ENSGALG00000045792	8
MIER1	ENSG00000198160	1	ENSGALG00000011118	8
SLC35D1	ENSG00000116704	1	ENSGALG00000011121	8
IL12RB2	ENSG00000081985	1	ENSGALG00000011222	8
SERBP1	ENSG00000142864	1	ENSGALG00000011229	8
GADD45A	ENSG00000116717	1	ENSGALG00000025977	8
GNG12	ENSG00000172380	1	ENSGALG00000026591	8
WLS	ENSG00000116729	1	ENSGALG00000011238	8
RPE65	ENSG00000116745	1	ENSGALG00000011259	8
DEPDC1	ENSG00000024526	1	ENSGALG00000011275	8
LRRC7	ENSG00000033122	1	ENSGALG00000011284	8
LRRC40	ENSG00000066557	1	ENSGALG00000011301	8
SRSF11	ENSG00000116754	1	ENSGALG00000011305	8
ANKRD13C	ENSG00000118454	1	ENSGALG00000031210	8
CTH	ENSG00000116761	1	ENSGALG00000011331	8
PTGER3	ENSG00000050628	1	ENSGALG00000023142	8
ZRANB2	ENSG00000132485	1	ENSGALG00000011340	8
NEGR1	ENSG00000172260	1	ENSGALG00000011350	8
FPGT	ENSG00000254685	1	ENSGALG00000026958	8
ERICH3	ENSG00000178965	1	ENSGALG00000011356	8
CRYZ	ENSG00000116791	1	ENSGALG00000011361	8
TYW3	ENSG00000162623	1	ENSGALG00000032549	8
LHX8	ENSG00000162624	1	ENSGALG00000011369	8
SLC44A5	ENSG00000137968	1	ENSGALG00000011379	8
RABGGTB	ENSG00000137955	1	ENSGALG00000011388	8
SNORD45C	ENSG00000206620	1	ENSGALG00000017876	8
MSH4	ENSG00000057468	1	ENSGALG00000011392	8
CDC73	ENSG00000134371	1	ENSGALG00000002469	8
GLRX2	ENSG00000023572	1	ENSGALG00000034850	8
TROVE2	ENSG00000116747	1	ENSGALG00000002504	8
UCHL5	ENSG00000116750	1	ENSGALG00000002524	8
RGS2	ENSG00000116741	1	ENSGALG00000042744	8
RGS13	ENSG00000127074	1	ENSGALG00000026810	8
RGS1	ENSG00000090104	1	ENSGALG00000002549	8
RGS21	ENSG00000253148	1	ENSGALG00000023897	8
RGS18	ENSG00000150681	1	ENSGALG00000021143	8
RGS4	ENSG00000117152	1	ENSGALG00000002564	8
RGS5	ENSG00000143248	1	ENSGALG00000026572	8
SELP	ENSG00000174175	1	ENSGALG00000002643	8
ATF6	ENSG00000118217	1	ENSGALG00000032278	8
OLFML2B	ENSG00000162745	1	ENSGALG00000002667	8
HSD17B7	ENSG00000132196	1	ENSGALG00000037852	8
DDR2	ENSG00000162733	1	ENSGALG00000039322	8
UAP1	ENSG00000117143	1	ENSGALG00000002725	8
UHMK1	ENSG00000152332	1	ENSGALG00000002734	8
C1orf111	ENSG00000171722	1	ENSGALG00000029245	8
SEC22B	ENSG00000265808	1	ENSGALG00000039704	8
NOTCH2	ENSG00000134250	1	ENSGALG00000002922	8
HMGCS2	ENSG00000134240	1	ENSGALG00000002960	8
PHGDH	ENSG00000092621	1	ENSGALG00000002988	8
PDE4DIP	ENSG00000178104	1	ENSGALG00000036783	8
PRKAB2	ENSG00000131791	1	ENSGALG00000001678	8
FAM78B	ENSG00000188859	1	ENSGALG00000003035	8
PRDX6	ENSG00000117592	1	ENSGALG00000003053	8
TADA1	ENSG00000152382	1	ENSGALG00000032173	8
FASLG	ENSG00000117560	1	ENSGALG00000003076	8
SUCO	ENSG00000094975	1	ENSGALG00000003081	8
PIGC	ENSG00000135845	1	ENSGALG00000027608	8
METTL13	ENSG00000010165	1	ENSGALG00000003206	8
VAMP4	ENSG00000117533	1	ENSGALG00000031381	8
MYOC	ENSG00000034971	1	ENSGALG00000021074	8
FMO4	ENSG00000076258	1	ENSGALG00000040292	8
FMO3	ENSG00000007933	1	ENSGALG00000040573	8
PRRX1	ENSG00000116132	1	ENSGALG00000003324	8
GORAB	ENSG00000120370	1	ENSGALG00000003329	8
METTL11B	ENSG00000203740	1	ENSGALG00000003334	8
KIFAP3	ENSG00000075945	1	ENSGALG00000021047	8
SCYL3	ENSG00000000457	1	ENSGALG00000036264	8
C1orf112	ENSG00000000460	1	ENSGALG00000032743	8
METTL18	ENSG00000171806	1	ENSGALG00000035963	8
RXRG	ENSG00000143171	1	ENSGALG00000040730	8
LMX1A	ENSG00000162761	1	ENSGALG00000003424	8
PBX1	ENSG00000185630	1	ENSGALG00000003429	8
NUF2	ENSG00000143228	1	ENSGALG00000003438	8
MGST3	ENSG00000143198	1	ENSGALG00000003445	8
LRRC52	ENSG00000162763	1	ENSGALG00000003443	8
TMCO1	ENSG00000143183	1	ENSGALG00000033460	8
UCK2	ENSG00000143179	1	ENSGALG00000003510	8
KLHL20	ENSG00000076321	1	ENSGALG00000036931	8
CENPL	ENSG00000120334	1	ENSGALG00000038411	8
DARS2	ENSG00000117593	1	ENSGALG00000023749	8
RGS8	ENSG00000135824	1	ENSGALG00000026263	8
RGS16	ENSG00000143333	1	ENSGALG00000033535	8
RNASEL	ENSG00000135828	1	ENSGALG00000042986	8
RGSL1	ENSG00000121446	1	ENSGALG00000045488	8
GLUL	ENSG00000135821	1	ENSGALG00000043754	8
CACNA1E	ENSG00000198216	1	ENSGALG00000003833	8
IER5	ENSG00000162783	1	ENSGALG00000023725	8
STX6	ENSG00000135823	1	ENSGALG00000003880	8
KIAA1614	ENSG00000135835	1	ENSGALG00000003885	8
XPR1	ENSG00000143324	1	ENSGALG00000003893	8
ACBD6	ENSG00000230124	1	ENSGALG00000003924	8
LHX4	ENSG00000121454	1	ENSGALG00000036587	8
QSOX1	ENSG00000116260	1	ENSGALG00000003933	8
CEP350	ENSG00000135837	1	ENSGALG00000003955	8
TOR1AIP1	ENSG00000143337	1	ENSGALG00000029238	8
TOR1AIP2	ENSG00000169905	1	ENSGALG00000004017	8
FAM163A	ENSG00000143340	1	ENSGALG00000020984	8
TDRD5	ENSG00000162782	1	ENSGALG00000033634	8
NPHS2	ENSG00000116218	1	ENSGALG00000004163	8
AXDND1	ENSG00000162779	1	ENSGALG00000004173	8
SOAT1	ENSG00000057252	1	ENSGALG00000004205	8
TOR3A	ENSG00000186283	1	ENSGALG00000004216	8
FAM20B	ENSG00000116199	1	ENSGALG00000004227	8
RALGPS2	ENSG00000116191	1	ENSGALG00000004273	8
ANGPTL1	ENSG00000116194	1	ENSGALG00000004290	8
RASAL2	ENSG00000075391	1	ENSGALG00000004323	8
SEC16B	ENSG00000120341	1	ENSGALG00000004424	8
BRINP2	ENSG00000198797	1	ENSGALG00000004448	8
ASTN1	ENSG00000152092	1	ENSGALG00000004472	8
PAPPA2	ENSG00000116183	1	ENSGALG00000040432	8
RFWD2	ENSG00000143207	1	ENSGALG00000004500	8
SCARNA3	ENSG00000252906	1	ENSGALG00000025585	8
TNR	ENSG00000116147	1	ENSGALG00000004526	8
KIAA0040	ENSG00000235750	1	ENSGALG00000030543	8
TNN	ENSG00000120332	1	ENSGALG00000004538	8
MRPS14	ENSG00000120333	1	ENSGALG00000030028	8
CACYBP	ENSG00000116161	1	ENSGALG00000004554	8
RABGAP1L	ENSG00000152061	1	ENSGALG00000004578	8
RC3H1	ENSG00000135870	1	ENSGALG00000004587	8
SERPINC1	ENSG00000117601	1	ENSGALG00000004591	8
ZBTB37	ENSG00000185278	1	ENSGALG00000004597	8
SNORD79	ENSG00000251878	1	ENSGALG00000025527	8
NPL	ENSG00000135838	1	ENSGALG00000004614	8
LAMC1	ENSG00000135862	1	ENSGALG00000004620	8
NMNAT2	ENSG00000157064	1	ENSGALG00000004642	8
SMG7	ENSG00000116698	1	ENSGALG00000004667	8
NCF2	ENSG00000116701	1	ENSGALG00000004700	8
ARPC5	ENSG00000162704	1	ENSGALG00000020927	8
RGL1	ENSG00000143344	1	ENSGALG00000004728	8
COLGALT2	ENSG00000198756	1	ENSGALG00000038320	8
TSEN15	ENSG00000198860	1	ENSGALG00000004782	8
C1orf21	ENSG00000116667	1	ENSGALG00000020922	8
EDEM3	ENSG00000116406	1	ENSGALG00000004806	8
FAM129A	ENSG00000135842	1	ENSGALG00000004812	8
RNF2	ENSG00000121481	1	ENSGALG00000037219	8
BRINP3	ENSG00000162670	1	ENSGALG00000033407	8
NTNG1	ENSG00000162631	1	ENSGALG00000031122	8
PLA2G4A	ENSG00000116711	1	ENSGALG00000005065	8
PTGS2	ENSG00000073756	1	ENSGALG00000033635	8
VAV3	ENSG00000134215	1	ENSGALG00000039327	8
PDC	ENSG00000116703	1	ENSGALG00000030417	8
SLC27A3	ENSG00000143554	1	ENSGALG00000038519	AADN04000896.1
GATAD2B	ENSG00000143614	1	ENSGALG00000038200	AADN04000896.1
SYTL1	ENSG00000142765	1	ENSGALG00000034964	AADN04001795.1
ARHGAP30	ENSG00000186517	1	ENSGALG00000033898	AADN04005097.1
ECM1	ENSG00000143369	1	ENSGALG00000039028	AADN04005455.1
KRTCAP2	ENSG00000163463	1	ENSGALG00000041063	AADN04006406.1
IQGAP3	ENSG00000183856	1	ENSGALG00000031152	AADN04010256.1
RBM8A	ENSG00000265241	1	ENSGALG00000036283	AADN04012391.1
DPM3	ENSG00000179085	1	ENSGALG00000036396	AADN04012585.1
EPS8L3	ENSG00000198758	1	ENSGALG00000042034	AADN04013804.1
SLC25A44	ENSG00000160785	1	ENSGALG00000037394	AADN04015569.1
CNIH4	ENSG00000143771	1	ENSGALG00000038397	AADN04015615.1
B4GALT3	ENSG00000158850	1	ENSGALG00000030605	AADN04016494.1
NPR1	ENSG00000169418	1	ENSGALG00000036429	AADN04019151.1
TCEA3	ENSG00000204219	1	ENSGALG00000038170	AADN04024479.1
NR1I3	ENSG00000143257	1	ENSGALG00000042095	KQ759474.1
TOMM40L	ENSG00000158882	1	ENSGALG00000038400	KQ759474.1
UFC1	ENSG00000143222	1	ENSGALG00000030901	KQ759474.1
MPZ	ENSG00000158887	1	ENSGALG00000030372	KQ759474.1
CD46	ENSG00000117335	1	ENSGALG00000037721	KQ759476.1
RNF115	ENSG00000265491	1	ENSGALG00000033274	KQ759645.1
MED18	ENSG00000130772	1	ENSGALG00000028149	Z
FOXE3	ENSG00000186790	1	ENSGALG00000026252	Z
FBXO18	ENSG00000134452	10	ENSGALG00000008162	1
ANKRD16	ENSG00000134461	10	ENSGALG00000008168	1
GDI2	ENSG00000057608	10	ENSGALG00000008169	1
FAM208B	ENSG00000108021	10	ENSGALG00000039639	1
ASB13	ENSG00000196372	10	ENSGALG00000008401	1
CALML3	ENSG00000178363	10	ENSGALG00000008424	1
NET1	ENSG00000173848	10	ENSGALG00000008437	1
TUBAL3	ENSG00000178462	10	ENSGALG00000008444	1
UCN3	ENSG00000178473	10	ENSGALG00000032978	1
RBM17	ENSG00000134453	10	ENSGALG00000006332	1
PFKFB3	ENSG00000170525	10	ENSGALG00000040369	1
PRKCQ	ENSG00000065675	10	ENSGALG00000034970	1
SFMBT2	ENSG00000198879	10	ENSGALG00000009279	1
ITIH5	ENSG00000123243	10	ENSGALG00000006891	1
ITIH2	ENSG00000151655	10	ENSGALG00000006833	1
KIN	ENSG00000151657	10	ENSGALG00000030702	1
ATP5C1	ENSG00000165629	10	ENSGALG00000006753	1
TAF3	ENSG00000165632	10	ENSGALG00000006731	1
GATA3	ENSG00000107485	10	ENSGALG00000029270	1
CELF2	ENSG00000048740	10	ENSGALG00000034590	1
USP6NL	ENSG00000148429	10	ENSGALG00000035563	1
ECHDC3	ENSG00000134463	10	ENSGALG00000006690	1
PROSER2	ENSG00000148426	10	ENSGALG00000006700	1
UPF2	ENSG00000151461	10	ENSGALG00000033772	1
DHTKD1	ENSG00000181192	10	ENSGALG00000003674	1
SEC61A2	ENSG00000065665	10	ENSGALG00000036300	1
NUDT5	ENSG00000165609	10	ENSGALG00000013967	1
CDC123	ENSG00000151465	10	ENSGALG00000014038	1
RNA5SP304	ENSG00000223131	10	ENSGALG00000025472	1
CAMK1D	ENSG00000183049	10	ENSGALG00000033051	1
CCDC3	ENSG00000151468	10	ENSGALG00000030140	1
OPTN	ENSG00000123240	10	ENSGALG00000013738	1
MCM10	ENSG00000065328	10	ENSGALG00000034198	1
PHYH	ENSG00000107537	10	ENSGALG00000035636	1
SEPHS1	ENSG00000086475	10	ENSGALG00000014575	1
BEND7	ENSG00000165626	10	ENSGALG00000006682	1
FRMD4A	ENSG00000151474	10	ENSGALG00000034992	1
FAM107B	ENSG00000065809	10	ENSGALG00000033226	1
HSPA14	ENSG00000187522	10	ENSGALG00000035201	1
SUV39H2	ENSG00000152455	10	ENSGALG00000013920	1
DCLRE1C	ENSG00000152457	10	ENSGALG00000013926	1
MEIG1	ENSG00000197889	10	ENSGALG00000000451	1
MSS51	ENSG00000166343	10	ENSGALG00000002597	14
CFAP70	ENSG00000156042	10	ENSGALG00000002551	14
PRF1	ENSG00000180644	10	ENSGALG00000045916	17
LARP4B	ENSG00000107929	10	ENSGALG00000006672	2
GTPBP4	ENSG00000107937	10	ENSGALG00000006703	2
WDR37	ENSG00000047056	10	ENSGALG00000006749	2
ADARB2	ENSG00000185736	10	ENSGALG00000006797	2
PFKP	ENSG00000067057	10	ENSGALG00000006939	2
uc_338	ENSG00000275001	10	ENSGALG00000027657	2
PITRM1	ENSG00000107959	10	ENSGALG00000007036	2
KLF6	ENSG00000067082	10	ENSGALG00000033178	2
FZD8	ENSG00000177283	10	ENSGALG00000039999	2
GJD4	ENSG00000177291	10	ENSGALG00000007065	2
CCNY	ENSG00000108100	10	ENSGALG00000007076	2
CREM	ENSG00000095794	10	ENSGALG00000007082	2
CUL2	ENSG00000108094	10	ENSGALG00000007095	2
PARD3	ENSG00000148498	10	ENSGALG00000007125	2
NRP1	ENSG00000099250	10	ENSGALG00000007140	2
ITGB1	ENSG00000150093	10	ENSGALG00000007145	2
EPC1	ENSG00000120616	10	ENSGALG00000007169	2
KIF5B	ENSG00000170759	10	ENSGALG00000007215	2
ARHGAP12	ENSG00000165322	10	ENSGALG00000007254	2
ZEB1	ENSG00000148516	10	ENSGALG00000007260	2
ZNF438	ENSG00000183621	10	ENSGALG00000007266	2
SVIL	ENSG00000197321	10	ENSGALG00000007331	2
KIAA1462	ENSG00000165757	10	ENSGALG00000007346	2
MTPAP	ENSG00000107951	10	ENSGALG00000007351	2
MAP3K8	ENSG00000107968	10	ENSGALG00000007356	2
BAMBI	ENSG00000095739	10	ENSGALG00000040993	2
WAC	ENSG00000095787	10	ENSGALG00000035281	2
MPP7	ENSG00000150054	10	ENSGALG00000007408	2
ARMC4	ENSG00000169126	10	ENSGALG00000007417	2
MKX	ENSG00000150051	10	ENSGALG00000007426	2
RAB18	ENSG00000099246	10	ENSGALG00000007435	2
PTCHD3	ENSG00000182077	10	ENSGALG00000023347	2
YME1L1	ENSG00000136758	10	ENSGALG00000007492	2
ABI1	ENSG00000136754	10	ENSGALG00000007547	2
PDSS1	ENSG00000148459	10	ENSGALG00000007559	2
APBB1IP	ENSG00000077420	10	ENSGALG00000007579	2
GAD2	ENSG00000136750	10	ENSGALG00000040436	2
MYO3A	ENSG00000095777	10	ENSGALG00000007647	2
GPR158	ENSG00000151025	10	ENSGALG00000007667	2
THNSL1	ENSG00000185875	10	ENSGALG00000007677	2
ENKUR	ENSG00000151023	10	ENSGALG00000007680	2
PRTFDC1	ENSG00000099256	10	ENSGALG00000007694	2
ARHGAP21	ENSG00000107863	10	ENSGALG00000007721	2
KIAA1217	ENSG00000120549	10	ENSGALG00000007766	2
OTUD1	ENSG00000165312	10	ENSGALG00000026426	2
C10orf67	ENSG00000179133	10	ENSGALG00000044019	2
PTF1A	ENSG00000168267	10	ENSGALG00000027144	2
ARMC3	ENSG00000165309	10	ENSGALG00000007864	2
PIP4K2A	ENSG00000150867	10	ENSGALG00000007877	2
SPAG6	ENSG00000077327	10	ENSGALG00000007892	2
COMMD3	ENSG00000148444	10	ENSGALG00000007900	2
DNAJC1	ENSG00000136770	10	ENSGALG00000007914	2
MLLT10	ENSG00000078403	10	ENSGALG00000007928	2
SKIDA1	ENSG00000180592	10	ENSGALG00000017395	2
NEBL	ENSG00000078114	10	ENSGALG00000031565	2
PLXDC2	ENSG00000120594	10	ENSGALG00000007956	2
MALRD1	ENSG00000204740	10	ENSGALG00000008498	2
ARL5B	ENSG00000165997	10	ENSGALG00000008557	2
NSUN6	ENSG00000241058	10	ENSGALG00000008564	2
CACNB2	ENSG00000165995	10	ENSGALG00000008591	2
SLC39A12	ENSG00000148482	10	ENSGALG00000008602	2
STAM	ENSG00000136738	10	ENSGALG00000035287	2
HACD1	ENSG00000165996	10	ENSGALG00000008659	2
ST8SIA6	ENSG00000148488	10	ENSGALG00000008671	2
VIM	ENSG00000026025	10	ENSGALG00000008677	2
TRDMT1	ENSG00000107614	10	ENSGALG00000008686	2
RSU1	ENSG00000148484	10	ENSGALG00000040891	2
C1QL3	ENSG00000165985	10	ENSGALG00000032554	2
PTER	ENSG00000165983	10	ENSGALG00000008728	2
FAM188A	ENSG00000148481	10	ENSGALG00000008739	2
ITGA8	ENSG00000077943	10	ENSGALG00000008747	2
FAM171A1	ENSG00000148468	10	ENSGALG00000008764	2
NMT2	ENSG00000152465	10	ENSGALG00000008791	2
RPP38	ENSG00000152464	10	ENSGALG00000008794	2
ACBD7	ENSG00000176244	10	ENSGALG00000019663	2
OLAH	ENSG00000152463	10	ENSGALG00000043833	2
ZMYND11	ENSG00000015171	10	ENSGALG00000006599	2
DIP2C	ENSG00000151240	10	ENSGALG00000006652	2
NODAL	ENSG00000156574	10	ENSGALG00000003209	22
DKK1	ENSG00000107984	10	ENSGALG00000003814	6
HERC4	ENSG00000148634	10	ENSGALG00000003861	6
MYPN	ENSG00000138347	10	ENSGALG00000003925	6
ATOH7	ENSG00000179774	10	ENSGALG00000003931	6
PBLD	ENSG00000108187	10	ENSGALG00000003935	6
HNRNPH3	ENSG00000096746	10	ENSGALG00000003947	6
DNA2	ENSG00000138346	10	ENSGALG00000004037	6
SLC25A16	ENSG00000122912	10	ENSGALG00000004065	6
TET1	ENSG00000138336	10	ENSGALG00000031604	6
CCAR1	ENSG00000060339	10	ENSGALG00000004108	6
SNORD98	ENSG00000283551	10	ENSGALG00000025283	6
KIF1BP	ENSG00000198954	10	ENSGALG00000004156	6
SRGN	ENSG00000122862	10	ENSGALG00000004167	6
VPS26A	ENSG00000122958	10	ENSGALG00000004174	6
HKDC1	ENSG00000156510	10	ENSGALG00000021039	6
HK1	ENSG00000156515	10	ENSGALG00000004222	6
TACR2	ENSG00000075073	10	ENSGALG00000004248	6
TSPAN15	ENSG00000099282	10	ENSGALG00000004257	6
NEUROG3	ENSG00000122859	10	ENSGALG00000034810	6
COL13A1	ENSG00000197467	10	ENSGALG00000004286	6
NUDT13	ENSG00000166321	10	ENSGALG00000004319	6
P4HA1	ENSG00000122884	10	ENSGALG00000004325	6
PLA2G12B	ENSG00000138308	10	ENSGALG00000004332	6
OIT3	ENSG00000138315	10	ENSGALG00000004345	6
MCU	ENSG00000156026	10	ENSGALG00000004355	6
MICU1	ENSG00000107745	10	ENSGALG00000004372	6
DNAJB12	ENSG00000148719	10	ENSGALG00000034104	6
DDIT4	ENSG00000168209	10	ENSGALG00000041459	6
ANAPC16	ENSG00000166295	10	ENSGALG00000004410	6
ASCC1	ENSG00000138303	10	ENSGALG00000026019	6
TYSND1	ENSG00000156521	10	ENSGALG00000033807	6
SAR1A	ENSG00000079332	10	ENSGALG00000004431	6
PPA1	ENSG00000180817	10	ENSGALG00000004442	6
NPFFR1	ENSG00000148734	10	ENSGALG00000004446	6
LRRC20	ENSG00000172731	10	ENSGALG00000030964	6
EIF4EBP2	ENSG00000148730	10	ENSGALG00000037904	6
PALD1	ENSG00000107719	10	ENSGALG00000004465	6
ADAMTS14	ENSG00000138316	10	ENSGALG00000039219	6
SGPL1	ENSG00000166224	10	ENSGALG00000004553	6
PCBD1	ENSG00000166228	10	ENSGALG00000027835	6
UNC5B	ENSG00000107731	10	ENSGALG00000004569	6
C10orf54	ENSG00000107738	10	ENSGALG00000030179	6
CHST3	ENSG00000122863	10	ENSGALG00000024056	6
AIFM2	ENSG00000042286	10	ENSGALG00000004777	6
H2AFY2	ENSG00000099284	10	ENSGALG00000004794	6
ZCCHC24	ENSG00000165424	10	ENSGALG00000026864	6
PPIF	ENSG00000108179	10	ENSGALG00000004809	6
ZMIZ1	ENSG00000108175	10	ENSGALG00000004850	6
RPS24	ENSG00000138326	10	ENSGALG00000004871	6
POLR3A	ENSG00000148606	10	ENSGALG00000004947	6
DLG5	ENSG00000151208	10	ENSGALG00000043018	6
KCNMA1	ENSG00000156113	10	ENSGALG00000004980	6
C10orf11	ENSG00000148655	10	ENSGALG00000032308	6
ZNF503	ENSG00000165655	10	ENSGALG00000041935	6
COMTD1	ENSG00000165644	10	ENSGALG00000005000	6
VDAC2	ENSG00000165637	10	ENSGALG00000005002	6
SAMD8	ENSG00000156671	10	ENSGALG00000005004	6
DUSP13	ENSG00000079393	10	ENSGALG00000005017	6
DUPD1	ENSG00000188716	10	ENSGALG00000005019	6
KAT6B	ENSG00000156650	10	ENSGALG00000005035	6
ADK	ENSG00000156110	10	ENSGALG00000005057	6
AP3M1	ENSG00000185009	10	ENSGALG00000005070	6
PLAU	ENSG00000122861	10	ENSGALG00000005086	6
CAMK2G	ENSG00000148660	10	ENSGALG00000005088	6
ZSWIM8	ENSG00000214655	10	ENSGALG00000005134	6
CHCHD1	ENSG00000172586	10	ENSGALG00000028809	6
FUT11	ENSG00000196968	10	ENSGALG00000005169	6
SEC24C	ENSG00000176986	10	ENSGALG00000005181	6
SYNPO2L	ENSG00000166317	10	ENSGALG00000005207	6
MYOZ1	ENSG00000177791	10	ENSGALG00000005226	6
USP54	ENSG00000166348	10	ENSGALG00000005232	6
PPP3CB	ENSG00000107758	10	ENSGALG00000005243	6
ANXA7	ENSG00000138279	10	ENSGALG00000005299	6
GRID1	ENSG00000182771	10	ENSGALG00000037366	6
SORBS1	ENSG00000095637	10	ENSGALG00000038722	6
PDLIM1	ENSG00000107438	10	ENSGALG00000005422	6
HELLS	ENSG00000119969	10	ENSGALG00000005451	6
TLL2	ENSG00000095587	10	ENSGALG00000005519	6
TM9SF3	ENSG00000077147	10	ENSGALG00000005534	6
PIK3AP1	ENSG00000155629	10	ENSGALG00000005547	6
NOLC1	ENSG00000166197	10	ENSGALG00000041124	6
PITX3	ENSG00000107859	10	ENSGALG00000005613	6
GBF1	ENSG00000107862	10	ENSGALG00000005637	6
NFKB2	ENSG00000077150	10	ENSGALG00000005653	6
PSD	ENSG00000059915	10	ENSGALG00000042551	6
FBXL15	ENSG00000107872	10	ENSGALG00000005684	6
CUEDC2	ENSG00000107874	10	ENSGALG00000005687	6
PAX2	ENSG00000075891	10	ENSGALG00000005689	6
HIF1AN	ENSG00000166135	10	ENSGALG00000005698	6
SEC31B	ENSG00000075826	10	ENSGALG00000005722	6
WNT8B	ENSG00000075290	10	ENSGALG00000005733	6
SCD	ENSG00000099194	10	ENSGALG00000005739	6
PKD2L1	ENSG00000107593	10	ENSGALG00000005766	6
BLOC1S2	ENSG00000196072	10	ENSGALG00000005794	6
MARCH8	ENSG00000165406	10	ENSGALG00000005867	6
ZFAND4	ENSG00000172671	10	ENSGALG00000005893	6
MSMB	ENSG00000263639	10	ENSGALG00000043909	6
ZNF488	ENSG00000265763	10	ENSGALG00000005975	6
RBP3	ENSG00000265203	10	ENSGALG00000005978	6
GDF2	ENSG00000263761	10	ENSGALG00000005981	6
GDF10	ENSG00000266524	10	ENSGALG00000005985	6
FRMPD2	ENSG00000170324	10	ENSGALG00000006095	6
MAPK8	ENSG00000107643	10	ENSGALG00000006109	6
ARHGAP22	ENSG00000128805	10	ENSGALG00000006137	6
WDFY4	ENSG00000283652	10	ENSGALG00000006165	6
LRRC18	ENSG00000165383	10	ENSGALG00000006168	6
VSTM4	ENSG00000165633	10	ENSGALG00000006174	6
C10orf71	ENSG00000177354	10	ENSGALG00000027353	6
DRGX	ENSG00000165606	10	ENSGALG00000030822	6
ERCC6	ENSG00000225830	10	ENSGALG00000006254	6
CXCL12	ENSG00000107562	10	ENSGALG00000041346	6
TMEM72	ENSG00000187783	10	ENSGALG00000026808	6
ANKRD22	ENSG00000152766	10	ENSGALG00000028250	6
STAMBPL1	ENSG00000138134	10	ENSGALG00000006331	6
FAS	ENSG00000026103	10	ENSGALG00000006351	6
CH25H	ENSG00000138135	10	ENSGALG00000006352	6
LIPA	ENSG00000107798	10	ENSGALG00000006378	6
SLC16A12	ENSG00000152779	10	ENSGALG00000006421	6
PANK1	ENSG00000152782	10	ENSGALG00000006431	6
HTR7	ENSG00000148680	10	ENSGALG00000040549	6
RPP30	ENSG00000148688	10	ENSGALG00000006486	6
ANKRD1	ENSG00000148677	10	ENSGALG00000006491	6
PCGF5	ENSG00000180628	10	ENSGALG00000006502	6
HECTD2	ENSG00000165338	10	ENSGALG00000038043	6
PPP1R3C	ENSG00000119938	10	ENSGALG00000006670	6
TNKS2	ENSG00000107854	10	ENSGALG00000014614	6
TBC1D12	ENSG00000108239	10	ENSGALG00000034044	6
NOC3L	ENSG00000173145	10	ENSGALG00000035667	6
PLCE1	ENSG00000138193	10	ENSGALG00000039528	6
SLC35G1	ENSG00000176273	10	ENSGALG00000041456	6
LGI1	ENSG00000108231	10	ENSGALG00000031720	6
FRA10AC1	ENSG00000148690	10	ENSGALG00000006622	6
PDE6C	ENSG00000095464	10	ENSGALG00000006626	6
RBP4	ENSG00000138207	10	ENSGALG00000006629	6
FFAR4	ENSG00000186188	10	ENSGALG00000026733	6
CEP55	ENSG00000138180	10	ENSGALG00000006639	6
MYOF	ENSG00000138119	10	ENSGALG00000006705	6
CYP26A1	ENSG00000095596	10	ENSGALG00000033695	6
CYP26C1	ENSG00000187553	10	ENSGALG00000043213	6
EXOC6	ENSG00000138190	10	ENSGALG00000006763	6
HHEX	ENSG00000152804	10	ENSGALG00000030008	6
KIF11	ENSG00000138160	10	ENSGALG00000030597	6
IDE	ENSG00000119912	10	ENSGALG00000038924	6
MARCH5	ENSG00000198060	10	ENSGALG00000032234	6
CPEB3	ENSG00000107864	10	ENSGALG00000006912	6
BTAF1	ENSG00000095564	10	ENSGALG00000030598	6
CCNJ	ENSG00000107443	10	ENSGALG00000006955	6
ZNF518A	ENSG00000177853	10	ENSGALG00000006966	6
BLNK	ENSG00000095585	10	ENSGALG00000006973	6
DNTT	ENSG00000107447	10	ENSGALG00000006983	6
VENTX	ENSG00000151650	10	ENSGALG00000045343	6
ADGRA1	ENSG00000197177	10	ENSGALG00000007045	6
CPN1	ENSG00000120054	10	ENSGALG00000007090	6
ABCC2	ENSG00000023839	10	ENSGALG00000007395	6
CUTC	ENSG00000119929	10	ENSGALG00000037283	6
COX15	ENSG00000014919	10	ENSGALG00000007465	6
ENTPD7	ENSG00000198018	10	ENSGALG00000023691	6
SLC25A28	ENSG00000155287	10	ENSGALG00000007479	6
NKX2-3	ENSG00000119919	10	ENSGALG00000030932	6
GOT1	ENSG00000120053	10	ENSGALG00000007484	6
CNNM1	ENSG00000119946	10	ENSGALG00000007489	6
HPSE2	ENSG00000172987	10	ENSGALG00000007508	6
HPS1	ENSG00000107521	10	ENSGALG00000017419	6
LOXL4	ENSG00000138131	10	ENSGALG00000013090	6
R3HCC1L	ENSG00000166024	10	ENSGALG00000045403	6
CRTAC1	ENSG00000095713	10	ENSGALG00000017378	6
GOLGA7B	ENSG00000155265	10	ENSGALG00000031372	6
ZFYVE27	ENSG00000155256	10	ENSGALG00000007531	6
SFRP5	ENSG00000120057	10	ENSGALG00000007515	6
MARVELD1	ENSG00000155254	10	ENSGALG00000032206	6
AVPI1	ENSG00000119986	10	ENSGALG00000030319	6
MORN4	ENSG00000171160	10	ENSGALG00000006149	6
HOGA1	ENSG00000241935	10	ENSGALG00000006134	6
ANKRD2	ENSG00000165887	10	ENSGALG00000007539	6
UBTD1	ENSG00000165886	10	ENSGALG00000029166	6
MMS19	ENSG00000155229	10	ENSGALG00000007572	6
ZDHHC16	ENSG00000171307	10	ENSGALG00000007592	6
EXOSC1	ENSG00000171311	10	ENSGALG00000039917	6
RRP12	ENSG00000052749	10	ENSGALG00000041331	6
WAPL	ENSG00000062650	10	ENSGALG00000001907	6
SLIT1	ENSG00000187122	10	ENSGALG00000042871	6
LCOR	ENSG00000196233	10	ENSGALG00000028512	6
PPRC1	ENSG00000148840	10	ENSGALG00000020742	6
LDB1	ENSG00000198728	10	ENSGALG00000007641	6
C10orf76	ENSG00000120029	10	ENSGALG00000007658	6
HPS6	ENSG00000166189	10	ENSGALG00000020741	6
KCNIP2	ENSG00000120049	10	ENSGALG00000007666	6
MGEA5	ENSG00000198408	10	ENSGALG00000007697	6
NPM3	ENSG00000107833	10	ENSGALG00000032329	6
FGF8	ENSG00000107831	10	ENSGALG00000007706	6
FBXW4	ENSG00000107829	10	ENSGALG00000043428	6
POLL	ENSG00000166169	10	ENSGALG00000007753	6
DPCD	ENSG00000166171	10	ENSGALG00000007731	6
BTRC	ENSG00000166167	10	ENSGALG00000007820	6
TLX1	ENSG00000107807	10	ENSGALG00000007831	6
KAZALD1	ENSG00000107821	10	ENSGALG00000007837	6
SFXN3	ENSG00000107819	10	ENSGALG00000023621	6
PDZD7	ENSG00000186862	10	ENSGALG00000020726	6
LZTS2	ENSG00000107816	10	ENSGALG00000023612	6
TWNK	ENSG00000107815	10	ENSGALG00000017627	6
MRPL43	ENSG00000055950	10	ENSGALG00000034352	6
SEMA4G	ENSG00000095539	10	ENSGALG00000026957	6
SLF2	ENSG00000119906	10	ENSGALG00000008025	6
MFSD13A	ENSG00000138111	10	ENSGALG00000008039	6
ACTR1A	ENSG00000138107	10	ENSGALG00000008086	6
SUFU	ENSG00000107882	10	ENSGALG00000008096	6
OPN4	ENSG00000122375	10	ENSGALG00000001934	6
ARL3	ENSG00000138175	10	ENSGALG00000008049	6
WBP1L	ENSG00000166272	10	ENSGALG00000041010	6
CYP17A1	ENSG00000148795	10	ENSGALG00000008121	6
AS3MT	ENSG00000214435	10	ENSGALG00000008133	6
CNNM2	ENSG00000148842	10	ENSGALG00000008160	6
NT5C2	ENSG00000076685	10	ENSGALG00000008179	6
PCGF6	ENSG00000156374	10	ENSGALG00000008230	6
TAF5	ENSG00000148835	10	ENSGALG00000008241	6
USMG5	ENSG00000173915	10	ENSGALG00000034645	6
CALHM2	ENSG00000138172	10	ENSGALG00000008270	6
CALHM1	ENSG00000185933	10	ENSGALG00000008271	6
CALHM3	ENSG00000183128	10	ENSGALG00000008273	6
NEURL1	ENSG00000107954	10	ENSGALG00000008281	6
SH3PXD2A	ENSG00000107957	10	ENSGALG00000008293	6
STN1	ENSG00000107960	10	ENSGALG00000008304	6
SLK	ENSG00000065613	10	ENSGALG00000008318	6
COL17A1	ENSG00000065618	10	ENSGALG00000029617	6
SFR1	ENSG00000156384	10	ENSGALG00000008383	6
CFAP43	ENSG00000197748	10	ENSGALG00000038606	6
ITPRIP	ENSG00000148841	10	ENSGALG00000025780	6
CFAP58	ENSG00000120051	10	ENSGALG00000008417	6
SORCS3	ENSG00000156395	10	ENSGALG00000008434	6
BMPR1A	ENSG00000107779	10	ENSGALG00000002003	6
SORCS1	ENSG00000108018	10	ENSGALG00000008465	6
XPNPEP1	ENSG00000108039	10	ENSGALG00000008523	6
ADD3	ENSG00000148700	10	ENSGALG00000008542	6
MXI1	ENSG00000119950	10	ENSGALG00000008555	6
SMNDC1	ENSG00000119953	10	ENSGALG00000008561	6
DUSP5	ENSG00000138166	10	ENSGALG00000032618	6
SMC3	ENSG00000108055	10	ENSGALG00000008585	6
RBM20	ENSG00000203867	10	ENSGALG00000008697	6
PDCD4	ENSG00000150593	10	ENSGALG00000008700	6
SHOC2	ENSG00000108061	10	ENSGALG00000008771	6
ADIRF	ENSG00000148671	10	ENSGALG00000030461	6
ADRA2A	ENSG00000150594	10	ENSGALG00000023521	6
GPAM	ENSG00000119927	10	ENSGALG00000008795	6
TECTB	ENSG00000119913	10	ENSGALG00000008802	6
ACSL5	ENSG00000197142	10	ENSGALG00000008840	6
ZDHHC6	ENSG00000023041	10	ENSGALG00000008870	6
VTI1A	ENSG00000151532	10	ENSGALG00000008880	6
FAM35A	ENSG00000122376	10	ENSGALG00000028439	6
TCF7L2	ENSG00000148737	10	ENSGALG00000008883	6
GPRIN2	ENSG00000204175	10	ENSGALG00000002048	6
HABP2	ENSG00000148702	10	ENSGALG00000008905	6
NRAP	ENSG00000197893	10	ENSGALG00000008914	6
NCOA4	ENSG00000266412	10	ENSGALG00000002066	6
CASP7	ENSG00000165806	10	ENSGALG00000008933	6
PLEKHS1	ENSG00000148735	10	ENSGALG00000020679	6
DCLRE1A	ENSG00000198924	10	ENSGALG00000008938	6
NHLRC2	ENSG00000196865	10	ENSGALG00000008946	6
ADRB1	ENSG00000043591	10	ENSGALG00000008949	6
CCDC186	ENSG00000165813	10	ENSGALG00000008956	6
TDRD1	ENSG00000095627	10	ENSGALG00000046180	6
VWA2	ENSG00000165816	10	ENSGALG00000008980	6
PARG	ENSG00000227345	10	ENSGALG00000002117	6
AFAP1L2	ENSG00000169129	10	ENSGALG00000008999	6
ABLIM1	ENSG00000099204	10	ENSGALG00000009048	6
FAM160B1	ENSG00000151553	10	ENSGALG00000031404	6
TRUB1	ENSG00000165832	10	ENSGALG00000009091	6
ATRNL1	ENSG00000107518	10	ENSGALG00000009152	6
OGDHL	ENSG00000197444	10	ENSGALG00000002266	6
GFRA1	ENSG00000151892	10	ENSGALG00000009173	6
CCDC172	ENSG00000182645	10	ENSGALG00000009182	6
PNLIPRP3	ENSG00000203837	10	ENSGALG00000045249	6
HSPA12A	ENSG00000165868	10	ENSGALG00000009248	6
ENO4	ENSG00000188316	10	ENSGALG00000009254	6
VAX1	ENSG00000148704	10	ENSGALG00000009261	6
KCNK18	ENSG00000186795	10	ENSGALG00000009265	6
SLC18A2	ENSG00000165646	10	ENSGALG00000009289	6
CHAT	ENSG00000070748	10	ENSGALG00000002289	6
PDZD8	ENSG00000165650	10	ENSGALG00000029095	6
EMX2	ENSG00000170370	10	ENSGALG00000009302	6
RAB11FIP2	ENSG00000107560	10	ENSGALG00000009304	6
SLC18A3	ENSG00000187714	10	ENSGALG00000041103	6
FAM204A	ENSG00000165669	10	ENSGALG00000009307	6
RGR	ENSG00000148604	10	ENSGALG00000002299	6
CACUL1	ENSG00000151893	10	ENSGALG00000009314	6
NANOS1	ENSG00000188613	10	ENSGALG00000027980	6
SNORA19	ENSG00000207468	10	ENSGALG00000017868	6
FAM45A	ENSG00000119979	10	ENSGALG00000009336	6
SFXN4	ENSG00000183605	10	ENSGALG00000009350	6
PRDX3	ENSG00000165672	10	ENSGALG00000009369	6
GRK5	ENSG00000198873	10	ENSGALG00000009403	6
LRIT1	ENSG00000148602	10	ENSGALG00000002303	6
RGS10	ENSG00000148908	10	ENSGALG00000009422	6
TIAL1	ENSG00000151923	10	ENSGALG00000009427	6
LRIT2	ENSG00000204033	10	ENSGALG00000002307	6
BAG3	ENSG00000151929	10	ENSGALG00000009433	6
INPP5F	ENSG00000198825	10	ENSGALG00000009445	6
CDHR1	ENSG00000148600	10	ENSGALG00000002314	6
MCMBP	ENSG00000197771	10	ENSGALG00000009455	6
SEC23IP	ENSG00000107651	10	ENSGALG00000009466	6
PLPP4	ENSG00000203805	10	ENSGALG00000029020	6
WDR11	ENSG00000120008	10	ENSGALG00000035013	6
FGFR2	ENSG00000066468	10	ENSGALG00000009495	6
GHITM	ENSG00000165678	10	ENSGALG00000021262	6
ATE1	ENSG00000107669	10	ENSGALG00000009502	6
TACC2	ENSG00000138162	10	ENSGALG00000032373	6
PLEKHA1	ENSG00000107679	10	ENSGALG00000034548	6
HTRA1	ENSG00000166033	10	ENSGALG00000041140	6
CUZD1	ENSG00000138161	10	ENSGALG00000038254	6
C10orf88	ENSG00000119965	10	ENSGALG00000000011	6
PSTK	ENSG00000179988	10	ENSGALG00000009610	6
IKZF5	ENSG00000095574	10	ENSGALG00000032289	6
ACADSB	ENSG00000196177	10	ENSGALG00000041417	6
HMX3	ENSG00000188620	10	ENSGALG00000023415	6
HMX2	ENSG00000188816	10	ENSGALG00000030875	6
BUB3	ENSG00000154473	10	ENSGALG00000009681	6
GPR26	ENSG00000154478	10	ENSGALG00000009684	6
CPXM2	ENSG00000121898	10	ENSGALG00000009693	6
CHST15	ENSG00000182022	10	ENSGALG00000009704	6
OAT	ENSG00000065154	10	ENSGALG00000031158	6
LHPP	ENSG00000107902	10	ENSGALG00000030925	6
FAM53B	ENSG00000189319	10	ENSGALG00000009718	6
FAM175B	ENSG00000165660	10	ENSGALG00000038054	6
ZRANB1	ENSG00000019995	10	ENSGALG00000031474	6
CTBP2	ENSG00000175029	10	ENSGALG00000009738	6
EDRF1	ENSG00000107938	10	ENSGALG00000013685	6
UROS	ENSG00000188690	10	ENSGALG00000013688	6
BCCIP	ENSG00000107949	10	ENSGALG00000006617	6
DHX32	ENSG00000089876	10	ENSGALG00000038480	6
ADAM12	ENSG00000148848	10	ENSGALG00000041255	6
C10orf90	ENSG00000154493	10	ENSGALG00000036689	6
DOCK1	ENSG00000150760	10	ENSGALG00000042259	6
FAM196A	ENSG00000188916	10	ENSGALG00000040836	6
NPS	ENSG00000214285	10	ENSGALG00000037702	6
CLRN3	ENSG00000180745	10	ENSGALG00000009787	6
PTPRE	ENSG00000132334	10	ENSGALG00000009823	6
MKI67	ENSG00000148773	10	ENSGALG00000025996	6
MGMT	ENSG00000170430	10	ENSGALG00000042949	6
EBF3	ENSG00000108001	10	ENSGALG00000010461	6
GLRX3	ENSG00000108010	10	ENSGALG00000010464	6
NRG3	ENSG00000185737	10	ENSGALG00000042812	6
TCERG1L	ENSG00000176769	10	ENSGALG00000010470	6
PPP2R2D	ENSG00000175470	10	ENSGALG00000010471	6
BNIP3	ENSG00000176171	10	ENSGALG00000010476	6
JAKMIP3	ENSG00000188385	10	ENSGALG00000010486	6
DPYSL4	ENSG00000151640	10	ENSGALG00000010490	6
STK32C	ENSG00000165752	10	ENSGALG00000020615	6
PWWP2B	ENSG00000171813	10	ENSGALG00000010491	6
INPP5A	ENSG00000068383	10	ENSGALG00000010493	6
NKX6-2	ENSG00000148826	10	ENSGALG00000010500	6
TCTN3	ENSG00000119977	10	ENSGALG00000010517	6
SH2D4B	ENSG00000178217	10	ENSGALG00000002370	6
TSPAN14	ENSG00000108219	10	ENSGALG00000002414	6
FAM213A	ENSG00000122378	10	ENSGALG00000002421	6
DYDC1	ENSG00000170788	10	ENSGALG00000002432	6
MAT1A	ENSG00000151224	10	ENSGALG00000002479	6
MBL2	ENSG00000165471	10	ENSGALG00000002507	6
RASGEF1A	ENSG00000198915	10	ENSGALG00000002525	6
CSGALNACT2	ENSG00000169826	10	ENSGALG00000002543	6
RET	ENSG00000165731	10	ENSGALG00000002555	6
BMS1	ENSG00000165733	10	ENSGALG00000002624	6
TMEM254	ENSG00000133678	10	ENSGALG00000021231	6
PLAC9	ENSG00000189129	10	ENSGALG00000036847	6
ANXA11	ENSG00000122359	10	ENSGALG00000043826	6
ECD	ENSG00000122882	10	ENSGALG00000002686	6
FAM149B1	ENSG00000138286	10	ENSGALG00000002693	6
DNAJC9	ENSG00000213551	10	ENSGALG00000002701	6
TFAM	ENSG00000108064	10	ENSGALG00000002703	6
UBE2D1	ENSG00000072401	10	ENSGALG00000021213	6
CISD1	ENSG00000122873	10	ENSGALG00000002705	6
IPMK	ENSG00000151151	10	ENSGALG00000002710	6
FAM13C	ENSG00000148541	10	ENSGALG00000031305	6
PCDH15	ENSG00000150275	10	ENSGALG00000002744	6
PHYHIPL	ENSG00000165443	10	ENSGALG00000029863	6
SIRT1	ENSG00000096717	10	ENSGALG00000002761	6
DNAJC12	ENSG00000108176	10	ENSGALG00000002769	6
CTNNA3	ENSG00000183230	10	ENSGALG00000002845	6
LRRTM3	ENSG00000198739	10	ENSGALG00000002864	6
BICC1	ENSG00000122870	10	ENSGALG00000036095	6
REEP3	ENSG00000165476	10	ENSGALG00000002904	6
JMJD1C	ENSG00000171988	10	ENSGALG00000002942	6
NRBF2	ENSG00000148572	10	ENSGALG00000002959	6
EGR2	ENSG00000122877	10	ENSGALG00000040971	6
ADO	ENSG00000181915	10	ENSGALG00000038593	6
RTKN2	ENSG00000182010	10	ENSGALG00000002980	6
ZNF365	ENSG00000138311	10	ENSGALG00000002967	6
ARID5B	ENSG00000150347	10	ENSGALG00000031534	6
C10orf107	ENSG00000183346	10	ENSGALG00000003013	6
TMEM26	ENSG00000196932	10	ENSGALG00000025862	6
RHOBTB1	ENSG00000072422	10	ENSGALG00000003073	6
CDK1	ENSG00000170312	10	ENSGALG00000003085	6
ANK3	ENSG00000151150	10	ENSGALG00000003135	6
CCDC6	ENSG00000108091	10	ENSGALG00000003165	6
CWF19L1	ENSG00000095485	10	ENSGALG00000003249	6
CHUK	ENSG00000213341	10	ENSGALG00000003289	6
ERLIN1	ENSG00000107566	10	ENSGALG00000003308	6
TUBGCP2	ENSG00000130640	10	ENSGALG00000003526	6
ECHS1	ENSG00000127884	10	ENSGALG00000024271	6
PAOX	ENSG00000148832	10	ENSGALG00000003557	6
RNLS	ENSG00000184719	10	ENSGALG00000029829	6
PTEN	ENSG00000171862	10	ENSGALG00000003634	6
ATAD1	ENSG00000138138	10	ENSGALG00000003652	6
PAPSS2	ENSG00000198682	10	ENSGALG00000003689	6
CCSER2	ENSG00000107771	10	ENSGALG00000037682	6
MINPP1	ENSG00000107789	10	ENSGALG00000003695	6
SGMS1	ENSG00000198964	10	ENSGALG00000003701	6
A1CF	ENSG00000148584	10	ENSGALG00000003765	6
PRKG1	ENSG00000185532	10	ENSGALG00000003805	6
ARHGAP20	ENSG00000137727	11	ENSGALG00000017150	1
FDX1	ENSG00000137714	11	ENSGALG00000026507	1
RDX	ENSG00000137710	11	ENSGALG00000017153	1
ZC3H12C	ENSG00000149289	11	ENSGALG00000017154	1
C11orf87	ENSG00000185742	11	ENSGALG00000017155	1
DDX10	ENSG00000178105	11	ENSGALG00000017156	1
EXPH5	ENSG00000110723	11	ENSGALG00000027243	1
KDELC2	ENSG00000178202	11	ENSGALG00000017158	1
ATM	ENSG00000149311	11	ENSGALG00000017159	1
NPAT	ENSG00000149308	11	ENSGALG00000017162	1
ACAT1	ENSG00000075239	11	ENSGALG00000017163	1
CUL5	ENSG00000166266	11	ENSGALG00000017165	1
RAB39A	ENSG00000179331	11	ENSGALG00000017166	1
SLC35F2	ENSG00000110660	11	ENSGALG00000017167	1
SLN	ENSG00000170290	11	ENSGALG00000017168	1
ELMOD1	ENSG00000110675	11	ENSGALG00000017169	1
ALKBH8	ENSG00000137760	11	ENSGALG00000017170	1
CWF19L2	ENSG00000152404	11	ENSGALG00000017171	1
GUCY1A2	ENSG00000152402	11	ENSGALG00000017173	1
AASDHPPT	ENSG00000149313	11	ENSGALG00000027981	1
KBTBD3	ENSG00000182359	11	ENSGALG00000028658	1
MSANTD4	ENSG00000170903	11	ENSGALG00000017177	1
GRIA4	ENSG00000152578	11	ENSGALG00000038995	1
PDGFD	ENSG00000170962	11	ENSGALG00000017179	1
DCUN1D5	ENSG00000137692	11	ENSGALG00000017181	1
MMP13	ENSG00000137745	11	ENSGALG00000017183	1
MMP27	ENSG00000137675	11	ENSGALG00000019060	1
MMP7	ENSG00000137673	11	ENSGALG00000017184	1
TMEM123	ENSG00000152558	11	ENSGALG00000017185	1
YAP1	ENSG00000137693	11	ENSGALG00000038154	1
C11orf70	ENSG00000137691	11	ENSGALG00000017189	1
CEP126	ENSG00000110318	11	ENSGALG00000017190	1
TRPC6	ENSG00000137672	11	ENSGALG00000029416	1
PGR	ENSG00000082175	11	ENSGALG00000017195	1
ARHGAP42	ENSG00000165895	11	ENSGALG00000017196	1
CNTN5	ENSG00000149972	11	ENSGALG00000017197	1
MAML2	ENSG00000184384	11	ENSGALG00000017199	1
MTMR2	ENSG00000087053	11	ENSGALG00000017200	1
CEP57	ENSG00000166037	11	ENSGALG00000017201	1
FAM76B	ENSG00000077458	11	ENSGALG00000017202	1
ENDOD1	ENSG00000149218	11	ENSGALG00000017205	1
CWC15	ENSG00000150316	11	ENSGALG00000017207	1
AMOTL1	ENSG00000166025	11	ENSGALG00000017208	1
FUT4	ENSG00000196371	11	ENSGALG00000022718	1
ANKRD49	ENSG00000168876	11	ENSGALG00000017210	1
MRE11	ENSG00000020922	11	ENSGALG00000017211	1
GPR83	ENSG00000123901	11	ENSGALG00000017212	1
PANX1	ENSG00000110218	11	ENSGALG00000039751	1
HEPHL1	ENSG00000181333	11	ENSGALG00000043027	1
VSTM5	ENSG00000214376	11	ENSGALG00000017217	1
MED17	ENSG00000042429	11	ENSGALG00000017218	1
C11orf54	ENSG00000182919	11	ENSGALG00000017219	1
TAF1D	ENSG00000166012	11	ENSGALG00000017220	1
SMCO4	ENSG00000166002	11	ENSGALG00000026639	1
DEUP1	ENSG00000165325	11	ENSGALG00000044263	1
SLC36A4	ENSG00000180773	11	ENSGALG00000017227	1
FAT3	ENSG00000165323	11	ENSGALG00000017229	1
CHORDC1	ENSG00000110172	11	ENSGALG00000035461	1
FOLH1	ENSG00000086205	11	ENSGALG00000017234	1
NOX4	ENSG00000086991	11	ENSGALG00000017235	1
TYR	ENSG00000077498	11	ENSGALG00000017237	1
GRM5	ENSG00000168959	11	ENSGALG00000017238	1
CTSC	ENSG00000109861	11	ENSGALG00000017239	1
RAB38	ENSG00000123892	11	ENSGALG00000028018	1
FZD4	ENSG00000174804	11	ENSGALG00000017242	1
PRSS23	ENSG00000150687	11	ENSGALG00000017244	1
ME3	ENSG00000151376	11	ENSGALG00000017246	1
FAM181B	ENSG00000182103	11	ENSGALG00000046082	1
PRCP	ENSG00000137509	11	ENSGALG00000037521	1
DDIAS	ENSG00000165490	11	ENSGALG00000000071	1
RAB30	ENSG00000137502	11	ENSGALG00000017248	1
ANKRD42	ENSG00000137494	11	ENSGALG00000017250	1
CCDC90B	ENSG00000137500	11	ENSGALG00000037072	1
CREBZF	ENSG00000137504	11	ENSGALG00000039605	1
CCDC89	ENSG00000179071	11	ENSGALG00000037520	1
CCDC83	ENSG00000150676	11	ENSGALG00000013247	1
PICALM	ENSG00000073921	11	ENSGALG00000039037	1
EED	ENSG00000074266	11	ENSGALG00000014060	1
HIKESHI	ENSG00000149196	11	ENSGALG00000001823	1
NARS2	ENSG00000137513	11	ENSGALG00000017262	1
USP35	ENSG00000118369	11	ENSGALG00000035007	1
KCTD21	ENSG00000188997	11	ENSGALG00000017268	1
ALG8	ENSG00000159063	11	ENSGALG00000019042	1
KCTD14	ENSG00000151364	11	ENSGALG00000017266	1
INTS4	ENSG00000149262	11	ENSGALG00000000091	1
AAMDC	ENSG00000087884	11	ENSGALG00000041949	1
RSF1	ENSG00000048649	11	ENSGALG00000039068	1
CLNS1A	ENSG00000074201	11	ENSGALG00000008574	1
AQP11	ENSG00000178301	11	ENSGALG00000031734	1
PAK1	ENSG00000149269	11	ENSGALG00000000681	1
GDPD4	ENSG00000178795	11	ENSGALG00000000690	1
MYO7A	ENSG00000137474	11	ENSGALG00000031450	1
CAPN5	ENSG00000149260	11	ENSGALG00000040478	1
ACER3	ENSG00000078124	11	ENSGALG00000000755	1
TSKU	ENSG00000182704	11	ENSGALG00000000761	1
LRRC32	ENSG00000137507	11	ENSGALG00000000818	1
EMSY	ENSG00000158636	11	ENSGALG00000000830	1
THAP12	ENSG00000137492	11	ENSGALG00000000838	1
WNT11	ENSG00000085741	11	ENSGALG00000000839	1
UVRAG	ENSG00000198382	11	ENSGALG00000000845	1
RNF121	ENSG00000137522	11	ENSGALG00000000868	1
RP11-849H4.2	ENSG00000254469	11	ENSGALG00000017493	1
NUMA1	ENSG00000137497	11	ENSGALG00000001258	1
LAMTOR1	ENSG00000149357	11	ENSGALG00000035720	1
DCHS1	ENSG00000166341	11	ENSGALG00000017334	1
TAF10	ENSG00000166337	11	ENSGALG00000046371	1
ILK	ENSG00000166333	11	ENSGALG00000031642	1
TIMM10B	ENSG00000132286	11	ENSGALG00000042572	1
ARFIP2	ENSG00000132254	11	ENSGALG00000037839	1
TRIM3	ENSG00000110171	11	ENSGALG00000034004	1
HPX	ENSG00000110169	11	ENSGALG00000022586	1
APBB1	ENSG00000166313	11	ENSGALG00000046164	1
SMPD1	ENSG00000166311	11	ENSGALG00000036106	1
CCKBR	ENSG00000110148	11	ENSGALG00000039837	1
CNGA4	ENSG00000132259	11	ENSGALG00000022704	1
FAM160A2	ENSG00000051009	11	ENSGALG00000003416	1
OR51M1	ENSG00000184698	11	ENSGALG00000030885	1
OR51E2	ENSG00000167332	11	ENSGALG00000044591	1
RRM1	ENSG00000167325	11	ENSGALG00000017350	1
STIM1	ENSG00000167323	11	ENSGALG00000041762	1
RHOG	ENSG00000177105	11	ENSGALG00000026995	1
PGAP2	ENSG00000148985	11	ENSGALG00000027762	1
NUP98	ENSG00000110713	11	ENSGALG00000040018	1
CHRNA10	ENSG00000129749	11	ENSGALG00000022702	1
DGAT2	ENSG00000062282	11	ENSGALG00000040418	1
MOGAT2	ENSG00000166391	11	ENSGALG00000014170	1
MAP6	ENSG00000171533	11	ENSGALG00000007441	1
KLHL35	ENSG00000149243	11	ENSGALG00000017332	1
SERPINH1	ENSG00000149257	11	ENSGALG00000011214	1
RPS3	ENSG00000149273	11	ENSGALG00000017330	1
SNORD15B	ENSG00000207445	11	ENSGALG00000017818	1
FCHSD2	ENSG00000137478	11	ENSGALG00000017329	1
P2RY2	ENSG00000175591	11	ENSGALG00000042317	1
P2RY6	ENSG00000171631	11	ENSGALG00000017327	1
FAM168A	ENSG00000054965	11	ENSGALG00000017323	1
PLEKHB1	ENSG00000021300	11	ENSGALG00000017321	1
MRPL48	ENSG00000175581	11	ENSGALG00000017319	1
PAAF1	ENSG00000175575	11	ENSGALG00000017318	1
DNAJB13	ENSG00000187726	11	ENSGALG00000017317	1
UCP3	ENSG00000175564	11	ENSGALG00000017316	1
C2CD3	ENSG00000168014	11	ENSGALG00000017314	1
PPME1	ENSG00000214517	11	ENSGALG00000017312	1
P4HA3	ENSG00000149380	11	ENSGALG00000042030	1
NEU3	ENSG00000162139	11	ENSGALG00000028960	1
SPCS2	ENSG00000118363	11	ENSGALG00000019036	1
XRRA1	ENSG00000166435	11	ENSGALG00000017310	1
RNF169	ENSG00000166439	11	ENSGALG00000017309	1
CHRDL2	ENSG00000054938	11	ENSGALG00000017308	1
POLD3	ENSG00000077514	11	ENSGALG00000017307	1
KCNE3	ENSG00000175538	11	ENSGALG00000022696	1
PGM2L1	ENSG00000165434	11	ENSGALG00000017304	1
TPBGL	ENSG00000261594	11	ENSGALG00000030652	1
SLCO2B1	ENSG00000137491	11	ENSGALG00000017302	1
NEAT1_3	ENSG00000277599	11	ENSGALG00000036706	10
TIGD3	ENSG00000173825	11	ENSGALG00000043930	2
KCNJ1	ENSG00000151704	11	ENSGALG00000001167	24
KCNJ5	ENSG00000120457	11	ENSGALG00000001181	24
ARHGAP32	ENSG00000134909	11	ENSGALG00000043511	24
FEZ1	ENSG00000149557	11	ENSGALG00000038885	24
BARX2	ENSG00000043039	11	ENSGALG00000029382	24
PKNOX2	ENSG00000165495	11	ENSGALG00000043103	24
TMEM45B	ENSG00000151715	11	ENSGALG00000001203	24
APLP2	ENSG00000084234	11	ENSGALG00000001250	24
PRDM10	ENSG00000170325	11	ENSGALG00000033660	24
NFRKB	ENSG00000170322	11	ENSGALG00000001306	24
ST14	ENSG00000149418	11	ENSGALG00000001331	24
ZBTB44	ENSG00000196323	11	ENSGALG00000001341	24
ADAMTS8	ENSG00000134917	11	ENSGALG00000001370	24
ADAMTS15	ENSG00000166106	11	ENSGALG00000001407	24
SNX19	ENSG00000120451	11	ENSGALG00000001425	24
NTM	ENSG00000182667	11	ENSGALG00000001437	24
OPCML	ENSG00000183715	11	ENSGALG00000001442	24
SLC37A2	ENSG00000134955	11	ENSGALG00000035842	24
CCDC15	ENSG00000149548	11	ENSGALG00000033570	24
HEPACAM	ENSG00000165478	11	ENSGALG00000039356	24
ROBO4	ENSG00000154133	11	ENSGALG00000043088	24
JAM3	ENSG00000166086	11	ENSGALG00000001472	24
ROBO3	ENSG00000154134	11	ENSGALG00000045816	24
VPS26B	ENSG00000151502	11	ENSGALG00000001521	24
ACAD8	ENSG00000151498	11	ENSGALG00000001557	24
B3GAT1	ENSG00000109956	11	ENSGALG00000001611	24
MSANTD2	ENSG00000120458	11	ENSGALG00000043163	24
C2CD2L	ENSG00000172375	11	ENSGALG00000034014	24
[truncated: 10,012 more rows]
