# Supplementary material for: Dosage sensitivity of X-linked genes in human embryonic single cells
Source: BMC Genomics. 2019 Jan 14;20:42. doi: 10.1186/s12864-019-5432-8 (PMC6332578; doi:10.1186/s12864-019-5432-8)
Supplement: Supplementary file 3 — Table S2. No.of Cells in each sex of each lineage. (XLSX 9 kb) [file 12864_2019_5432_MOESM3_ESM.xlsx]

## Sheet: sex of each lineage
Table S2. No.of Cells in each sex of each lineage
Segregating Lineages	No.of Cells in Female	No.of Cells in Male
E3	53	28
E4	85	105
preE5	59	103
E5 EPI	22	19
E5 PE	14	18
E5 TE	64	78
E6 EPI	37	8
E6 PE	24	15
E6 TE	159	172
E7 EPI	20	21
E7 PE	13	24
E7 TE	232	156
