# Supplementary material for: Dosage sensitivity of X-linked genes in human embryonic single cells
Source: BMC Genomics. 2019 Jan 14;20:42. doi: 10.1186/s12864-019-5432-8 (PMC6332578; doi:10.1186/s12864-019-5432-8)
Supplement: Supplementary file 6 — Table S3. List of human housekeeping genes with one-to-one orthologs in chicken. (XLSX 133 kb) [file 12864_2019_5432_MOESM6_ESM.xlsx]

## Sheet: housekeeping genes
Table S3. List of human housekeeping genes with one-to-one orthologs in chicken
Housekeeping.Gene.Name	Housekeeping.Gene.ID	Housekeeping.Gene.Chr	Chicken.Gene.ID	Chicken.Gene.Chr
WARS2	ENSG00000116874	1	ENSGALG00000014772	1
WDR3	ENSG00000065183	1	ENSGALG00000014791	1
CHD1L	ENSG00000131778	1	ENSGALG00000015038	1
TAF13	ENSG00000197780	1	ENSGALG00000015185	1
BLZF1	ENSG00000117475	1	ENSGALG00000015225	1
TIPRL	ENSG00000143155	1	ENSGALG00000015246	1
CREG1	ENSG00000143162	1	ENSGALG00000040426	1
IBA57	ENSG00000181873	1	ENSGALG00000005328	2
GUK1	ENSG00000143774	1	ENSGALG00000005336	2
SNAP47	ENSG00000143740	1	ENSGALG00000005412	2
JMJD4	ENSG00000081692	1	ENSGALG00000005417	2
FH	ENSG00000091483	1	ENSGALG00000013165	2
MRPL55	ENSG00000162910	1	ENSGALG00000038820	2
VAMP3	ENSG00000049245	1	ENSGALG00000000579	21
DNAJC11	ENSG00000007923	1	ENSGALG00000000627	21
C1orf174	ENSG00000198912	1	ENSGALG00000000975	21
CEP104	ENSG00000116198	1	ENSGALG00000000978	21
LRRC47	ENSG00000130764	1	ENSGALG00000000980	21
TPRG1L	ENSG00000158109	1	ENSGALG00000001024	21
PANK4	ENSG00000157881	1	ENSGALG00000001165	21
GNB1	ENSG00000078369	1	ENSGALG00000001334	21
CASP9	ENSG00000132906	1	ENSGALG00000001366	21
SSU72	ENSG00000160075	1	ENSGALG00000001489	21
MRPL20	ENSG00000242485	1	ENSGALG00000001542	21
CCNL2	ENSG00000221978	1	ENSGALG00000001551	21
AURKAIP1	ENSG00000175756	1	ENSGALG00000001555	21
CPSF3L	ENSG00000127054	1	ENSGALG00000001691	21
PUSL1	ENSG00000169972	1	ENSGALG00000001714	21
UBE2J2	ENSG00000160087	1	ENSGALG00000001848	21
SDF4	ENSG00000078808	1	ENSGALG00000001872	21
NOC2L	ENSG00000188976	1	ENSGALG00000002222	21
UBE4B	ENSG00000130939	1	ENSGALG00000002649	21
DFFA	ENSG00000160049	1	ENSGALG00000002820	21
PEX14	ENSG00000142655	1	ENSGALG00000002836	21
SRM	ENSG00000116649	1	ENSGALG00000003039	21
EXOSC10	ENSG00000171824	1	ENSGALG00000003086	21
UBIAD1	ENSG00000120942	1	ENSGALG00000003358	21
FBXO42	ENSG00000037637	1	ENSGALG00000003731	21
SZRD1	ENSG00000055070	1	ENSGALG00000003734	21
CAPZB	ENSG00000077549	1	ENSGALG00000004034	21
MINOS1	ENSG00000173436	1	ENSGALG00000004039	21
PLOD1	ENSG00000083444	1	ENSGALG00000004531	21
KIAA2013	ENSG00000116685	1	ENSGALG00000004533	21
MAD2L2	ENSG00000116670	1	ENSGALG00000004640	21
CDC42	ENSG00000070831	1	ENSGALG00000004796	21
C1orf50	ENSG00000164008	1	ENSGALG00000004800	21
PPIH	ENSG00000171960	1	ENSGALG00000004874	21
PPCS	ENSG00000127125	1	ENSGALG00000004882	21
DDOST	ENSG00000244038	1	ENSGALG00000010073	21
HP1BP3	ENSG00000127483	1	ENSGALG00000010079	21
EIF4G3	ENSG00000075151	1	ENSGALG00000010084	21
RER1	ENSG00000157916	1	ENSGALG00000021683	21
ICMT	ENSG00000116237	1	ENSGALG00000024053	21
CTNNBIP1	ENSG00000178585	1	ENSGALG00000026306	21
PQLC2	ENSG00000040487	1	ENSGALG00000033204	21
ACAP3	ENSG00000131584	1	ENSGALG00000033293	21
ZBTB17	ENSG00000116809	1	ENSGALG00000035352	21
PARK7	ENSG00000116288	1	ENSGALG00000036214	21
SPEN	ENSG00000065526	1	ENSGALG00000036932	21
PINK1	ENSG00000158828	1	ENSGALG00000037593	21
CAMTA1	ENSG00000171735	1	ENSGALG00000039525	21
PHC2	ENSG00000134686	1	ENSGALG00000039532	21
RSC1A1	ENSG00000215695	1	ENSGALG00000040663	21
SDHB	ENSG00000117118	1	ENSGALG00000041401	21
MUL1	ENSG00000090432	1	ENSGALG00000042761	21
ARHGEF10L	ENSG00000074964	1	ENSGALG00000043128	21
MIIP	ENSG00000116691	1	ENSGALG00000044581	21
ZNF593	ENSG00000142684	1	ENSGALG00000000542	23
SNRNP40	ENSG00000060688	1	ENSGALG00000000615	23
PPP1R8	ENSG00000117751	1	ENSGALG00000000729	23
DNAJC8	ENSG00000126698	1	ENSGALG00000000790	23
HNRNPR	ENSG00000125944	1	ENSGALG00000000814	23
ZMPSTE24	ENSG00000084073	1	ENSGALG00000000855	23
NUDC	ENSG00000090273	1	ENSGALG00000000895	23
WDTC1	ENSG00000142784	1	ENSGALG00000000943	23
TMEM222	ENSG00000186501	1	ENSGALG00000000955	23
TAF12	ENSG00000120656	1	ENSGALG00000000991	23
MTFR1L	ENSG00000117640	1	ENSGALG00000000998	23
TMEM57	ENSG00000204178	1	ENSGALG00000001067	23
SRRM1	ENSG00000133226	1	ENSGALG00000001283	23
SF3A3	ENSG00000183431	1	ENSGALG00000001540	23
GNL2	ENSG00000134697	1	ENSGALG00000001973	23
MEAF6	ENSG00000163875	1	ENSGALG00000002013	23
LSM10	ENSG00000181817	1	ENSGALG00000002127	23
THRAP3	ENSG00000054118	1	ENSGALG00000002144	23
TRAPPC3	ENSG00000054116	1	ENSGALG00000002284	23
ADPRHL2	ENSG00000116863	1	ENSGALG00000002304	23
KIAA0319L	ENSG00000142687	1	ENSGALG00000002445	23
NFYC	ENSG00000066136	1	ENSGALG00000003189	23
TXLNA	ENSG00000084652	1	ENSGALG00000003246	23
PTP4A2	ENSG00000184007	1	ENSGALG00000003265	23
KHDRBS1	ENSG00000121774	1	ENSGALG00000003272	23
EIF3I	ENSG00000084623	1	ENSGALG00000003337	23
BSDC1	ENSG00000160058	1	ENSGALG00000003405	23
ZBTB8OS	ENSG00000176261	1	ENSGALG00000003517	23
RBBP4	ENSG00000162521	1	ENSGALG00000003522	23
YARS	ENSG00000134684	1	ENSGALG00000003563	23
AK2	ENSG00000004455	1	ENSGALG00000003597	23
NDUFS5	ENSG00000168653	1	ENSGALG00000003625	23
PITHD1	ENSG00000057757	1	ENSGALG00000003986	23
PNRC2	ENSG00000189266	1	ENSGALG00000004122	23
SRSF10	ENSG00000188529	1	ENSGALG00000004133	23
PPIE	ENSG00000084072	1	ENSGALG00000013383	23
SYF2	ENSG00000117614	1	ENSGALG00000013639	23
PSMB2	ENSG00000126067	1	ENSGALG00000026421	23
GPN2	ENSG00000142751	1	ENSGALG00000027909	23
YRDC	ENSG00000196449	1	ENSGALG00000029001	23
SMIM12	ENSG00000163866	1	ENSGALG00000030261	23
RPL11	ENSG00000142676	1	ENSGALG00000030378	23
YTHDF2	ENSG00000198492	1	ENSGALG00000034831	23
SRSF4	ENSG00000116350	1	ENSGALG00000037539	23
ATPIF1	ENSG00000130770	1	ENSGALG00000038672	23
PEF1	ENSG00000162517	1	ENSGALG00000040519	23
PHACTR4	ENSG00000204138	1	ENSGALG00000042485	23
PUM1	ENSG00000134644	1	ENSGALG00000042598	23
TMEM50A	ENSG00000183726	1	ENSGALG00000043733	23
MRPS15	ENSG00000116898	1	ENSGALG00000044433	23
C1orf109	ENSG00000116922	1	ENSGALG00000045165	23
MRPS21	ENSG00000266472	1	ENSGALG00000000456	25
RRNAD1	ENSG00000143303	1	ENSGALG00000000576	25
ARNT	ENSG00000143437	1	ENSGALG00000000751	25
SSR2	ENSG00000163479	1	ENSGALG00000000764	25
VPS72	ENSG00000163159	1	ENSGALG00000000793	25
PSMB4	ENSG00000159377	1	ENSGALG00000000905	25
NIT1	ENSG00000158793	1	ENSGALG00000007585	25
NCSTN	ENSG00000162736	1	ENSGALG00000009147	25
COPA	ENSG00000122218	1	ENSGALG00000009153	25
ILF2	ENSG00000143621	1	ENSGALG00000011570	25
SF3B4	ENSG00000143368	1	ENSGALG00000013352	25
DAP3	ENSG00000132676	1	ENSGALG00000019796	25
PI4KB	ENSG00000143393	1	ENSGALG00000024034	25
SETDB1	ENSG00000143379	1	ENSGALG00000024051	25
UBAP2L	ENSG00000143569	1	ENSGALG00000024094	25
PFDN2	ENSG00000143256	1	ENSGALG00000026374	25
SNAPIN	ENSG00000143553	1	ENSGALG00000026796	25
PIP5K1A	ENSG00000143398	1	ENSGALG00000027372	25
FLAD1	ENSG00000160688	1	ENSGALG00000027700	25
PRPF3	ENSG00000117360	1	ENSGALG00000028205	25
FAM63A	ENSG00000143409	1	ENSGALG00000028499	25
PSMD4	ENSG00000159352	1	ENSGALG00000028505	25
UBE2Q1	ENSG00000160714	1	ENSGALG00000029450	25
SLC39A1	ENSG00000143570	1	ENSGALG00000029687	25
LAMTOR2	ENSG00000116586	1	ENSGALG00000029881	25
SMG5	ENSG00000198952	1	ENSGALG00000029918	25
MRPL24	ENSG00000143314	1	ENSGALG00000030994	25
CERS2	ENSG00000143418	1	ENSGALG00000039141	25
ARHGEF11	ENSG00000132694	1	ENSGALG00000039163	25
CCT3	ENSG00000163468	1	ENSGALG00000039205	25
ANP32E	ENSG00000143401	1	ENSGALG00000039891	25
ZNF687	ENSG00000143373	1	ENSGALG00000040270	25
PRCC	ENSG00000143294	1	ENSGALG00000040696	25
NDUFS2	ENSG00000158864	1	ENSGALG00000041418	25
SCAMP3	ENSG00000116521	1	ENSGALG00000041797	25
CHTOP	ENSG00000160679	1	ENSGALG00000042129	25
UBQLN4	ENSG00000160803	1	ENSGALG00000042214	25
MRPL9	ENSG00000143436	1	ENSGALG00000042941	25
DEDD	ENSG00000158796	1	ENSGALG00000043129	25
APH1A	ENSG00000117362	1	ENSGALG00000045163	25
SCNM1	ENSG00000163156	1	ENSGALG00000046607	25
PMVK	ENSG00000163344	1	ENSGALG00000046656	25
TIMM17A	ENSG00000134375	1	ENSGALG00000000086	26
ADIPOR1	ENSG00000159346	1	ENSGALG00000000094	26
TMEM9	ENSG00000116857	1	ENSGALG00000000226	26
RNPEP	ENSG00000176393	1	ENSGALG00000000374	26
IPO9	ENSG00000198700	1	ENSGALG00000000397	26
RBM15	ENSG00000162775	1	ENSGALG00000000401	26
LAMTOR5	ENSG00000134248	1	ENSGALG00000000419	26
ARL8A	ENSG00000143862	1	ENSGALG00000000606	26
PPP1R15B	ENSG00000158615	1	ENSGALG00000000611	26
NUCKS1	ENSG00000069275	1	ENSGALG00000000708	26
EIF2D	ENSG00000143486	1	ENSGALG00000000856	26
MAPKAPK2	ENSG00000162889	1	ENSGALG00000000883	26
ATP5F1	ENSG00000116459	1	ENSGALG00000001452	26
RAP1A	ENSG00000116473	1	ENSGALG00000001476	26
BCAS2	ENSG00000116752	1	ENSGALG00000002002	26
SIKE1	ENSG00000052723	1	ENSGALG00000002147	26
SARS	ENSG00000031698	1	ENSGALG00000026809	26
AP4B1	ENSG00000134262	1	ENSGALG00000035295	26
DRAM2	ENSG00000156171	1	ENSGALG00000036491	26
STRIP1	ENSG00000143093	1	ENSGALG00000037995	26
PSMA5	ENSG00000143106	1	ENSGALG00000039624	26
WDR77	ENSG00000116455	1	ENSGALG00000040864	26
TMEM167B	ENSG00000215717	1	ENSGALG00000042589	26
TMEM81	ENSG00000174529	1	ENSGALG00000045530	26
PSEN2	ENSG00000143801	1	ENSGALG00000009073	3
PARP1	ENSG00000143799	1	ENSGALG00000009228	3
ACBD3	ENSG00000182827	1	ENSGALG00000009246	3
SDE2	ENSG00000143751	1	ENSGALG00000009253	3
DEGS1	ENSG00000143753	1	ENSGALG00000009330	3
FBXO28	ENSG00000143756	1	ENSGALG00000009331	3
RAB3GAP2	ENSG00000118873	1	ENSGALG00000009503	3
IARS2	ENSG00000067704	1	ENSGALG00000009566	3
BPNT1	ENSG00000162813	1	ENSGALG00000009576	3
EPRS	ENSG00000136628	1	ENSGALG00000009598	3
NENF	ENSG00000117691	1	ENSGALG00000009821	3
PPP2R5A	ENSG00000066027	1	ENSGALG00000009828	3
SLC30A1	ENSG00000170385	1	ENSGALG00000009858	3
DIEXF	ENSG00000117597	1	ENSGALG00000009887	3
CNST	ENSG00000162852	1	ENSGALG00000010649	3
TFB2M	ENSG00000162851	1	ENSGALG00000010651	3
HNRNPU	ENSG00000153187	1	ENSGALG00000010671	3
ZBTB18	ENSG00000179456	1	ENSGALG00000010705	3
SDCCAG8	ENSG00000054282	1	ENSGALG00000010713	3
IRF2BP2	ENSG00000168264	1	ENSGALG00000010996	3
NTPCR	ENSG00000135778	1	ENSGALG00000011015	3
NUP133	ENSG00000069248	1	ENSGALG00000011091	3
ABCB10	ENSG00000135776	1	ENSGALG00000011096	3
TAF5L	ENSG00000135801	1	ENSGALG00000011098	3
GALNT2	ENSG00000143641	1	ENSGALG00000011106	3
COG2	ENSG00000135775	1	ENSGALG00000011114	3
ARV1	ENSG00000173409	1	ENSGALG00000011155	3
GNPAT	ENSG00000116906	1	ENSGALG00000011163	3
TBCE	ENSG00000116957	1	ENSGALG00000013950	3
SRP9	ENSG00000143742	1	ENSGALG00000026009	3
RBM34	ENSG00000188739	1	ENSGALG00000029915	3
COA6	ENSG00000168275	1	ENSGALG00000030590	3
TOMM20	ENSG00000173726	1	ENSGALG00000035299	3
RAB4A	ENSG00000168118	1	ENSGALG00000036218	3
MIA3	ENSG00000154305	1	ENSGALG00000041034	3
WDR26	ENSG00000162923	1	ENSGALG00000043081	3
EXOC8	ENSG00000116903	1	ENSGALG00000043280	3
STXBP3	ENSG00000116266	1	ENSGALG00000002001	8
CLCC1	ENSG00000121940	1	ENSGALG00000002106	8
DDX59	ENSG00000118197	1	ENSGALG00000002164	8
UCHL5	ENSG00000116750	1	ENSGALG00000002524	8
UAP1	ENSG00000117143	1	ENSGALG00000002725	8
PRDX6	ENSG00000117592	1	ENSGALG00000003053	8
METTL13	ENSG00000010165	1	ENSGALG00000003206	8
MGST3	ENSG00000143198	1	ENSGALG00000003445	8
UCK2	ENSG00000143179	1	ENSGALG00000003510	8
ACBD6	ENSG00000230124	1	ENSGALG00000003924	8
QSOX1	ENSG00000116260	1	ENSGALG00000003933	8
TOR1AIP2	ENSG00000169905	1	ENSGALG00000004017	8
TOR3A	ENSG00000186283	1	ENSGALG00000004216	8
FAM20B	ENSG00000116199	1	ENSGALG00000004227	8
RFWD2	ENSG00000143207	1	ENSGALG00000004500	8
SMG7	ENSG00000116698	1	ENSGALG00000004667	8
TSEN15	ENSG00000198860	1	ENSGALG00000004782	8
EDEM3	ENSG00000116406	1	ENSGALG00000004806	8
DPH5	ENSG00000117543	1	ENSGALG00000005229	8
DBT	ENSG00000137992	1	ENSGALG00000005280	8
ABCD3	ENSG00000117528	1	ENSGALG00000005647	8
DNTTIP2	ENSG00000067334	1	ENSGALG00000005782	8
DR1	ENSG00000117505	1	ENSGALG00000005858	8
TMED5	ENSG00000117500	1	ENSGALG00000005904	8
ZNF326	ENSG00000162664	1	ENSGALG00000006113	8
GTF2B	ENSG00000137947	1	ENSGALG00000006205	8
LMO4	ENSG00000143013	1	ENSGALG00000006252	8
SH3GLB1	ENSG00000097033	1	ENSGALG00000006284	8
FUBP1	ENSG00000162613	1	ENSGALG00000008939	8
USP33	ENSG00000077254	1	ENSGALG00000008974	8
ZZZ3	ENSG00000036549	1	ENSGALG00000008988	8
PIGK	ENSG00000142892	1	ENSGALG00000009015	8
EBNA1BP2	ENSG00000117395	1	ENSGALG00000009045	8
ELOVL1	ENSG00000066322	1	ENSGALG00000009988	8
DPH2	ENSG00000132768	1	ENSGALG00000010089	8
ATP6V0B	ENSG00000117410	1	ENSGALG00000010091	8
DMAP1	ENSG00000178028	1	ENSGALG00000010104	8
ERI3	ENSG00000117419	1	ENSGALG00000010106	8
RNF220	ENSG00000187147	1	ENSGALG00000010109	8
EIF2B3	ENSG00000070785	1	ENSGALG00000010140	8
PRDX1	ENSG00000117450	1	ENSGALG00000010243	8
AKR1A1	ENSG00000117448	1	ENSGALG00000010244	8
GPBP1L1	ENSG00000159592	1	ENSGALG00000010276	8
TMEM69	ENSG00000159596	1	ENSGALG00000010279	8
POMGNT1	ENSG00000085998	1	ENSGALG00000010351	8
LRRC41	ENSG00000132128	1	ENSGALG00000010359	8
MKNK1	ENSG00000079277	1	ENSGALG00000010440	8
EFCAB14	ENSG00000159658	1	ENSGALG00000010446	8
CMPK1	ENSG00000162368	1	ENSGALG00000010481	8
FAF1	ENSG00000185104	1	ENSGALG00000010536	8
RNF11	ENSG00000123091	1	ENSGALG00000010539	8
OSBPL9	ENSG00000117859	1	ENSGALG00000010555	8
TXNDC12	ENSG00000117862	1	ENSGALG00000010569	8
CC2D1B	ENSG00000154222	1	ENSGALG00000010619	8
ZCCHC11	ENSG00000134744	1	ENSGALG00000010629	8
SCP2	ENSG00000116171	1	ENSGALG00000010652	8
YIPF1	ENSG00000058799	1	ENSGALG00000010740	8
LRRC42	ENSG00000116212	1	ENSGALG00000010743	8
TMEM59	ENSG00000116209	1	ENSGALG00000010746	8
TCEANC2	ENSG00000116205	1	ENSGALG00000010749	8
MRPL37	ENSG00000116221	1	ENSGALG00000010761	8
JAK1	ENSG00000162434	1	ENSGALG00000011031	8
LEPROT	ENSG00000213625	1	ENSGALG00000011047	8
MIER1	ENSG00000198160	1	ENSGALG00000011118	8
SERBP1	ENSG00000142864	1	ENSGALG00000011229	8
LRRC40	ENSG00000066557	1	ENSGALG00000011301	8
SRSF11	ENSG00000116754	1	ENSGALG00000011305	8
ZRANB2	ENSG00000132485	1	ENSGALG00000011340	8
RABGGTB	ENSG00000137955	1	ENSGALG00000011388	8
ZNF281	ENSG00000162702	1	ENSGALG00000017376	8
TM2D1	ENSG00000162604	1	ENSGALG00000020614	8
DARS2	ENSG00000117593	1	ENSGALG00000023749	8
C1orf123	ENSG00000162384	1	ENSGALG00000026516	8
FPGT	ENSG00000254685	1	ENSGALG00000026958	8
PIGC	ENSG00000135845	1	ENSGALG00000027608	8
MRPS14	ENSG00000120333	1	ENSGALG00000030028	8
TADA1	ENSG00000152382	1	ENSGALG00000032173	8
ATF6	ENSG00000118217	1	ENSGALG00000032278	8
TRMT1L	ENSG00000121486	1	ENSGALG00000033077	8
TMCO1	ENSG00000143183	1	ENSGALG00000033460	8
ZNF644	ENSG00000122482	1	ENSGALG00000034253	8
GLRX2	ENSG00000023572	1	ENSGALG00000034850	8
METTL18	ENSG00000171806	1	ENSGALG00000035963	8
SCYL3	ENSG00000000457	1	ENSGALG00000036264	8
KLHL20	ENSG00000076321	1	ENSGALG00000036931	8
RWDD3	ENSG00000122481	1	ENSGALG00000038421	8
SEC22B	ENSG00000265808	1	ENSGALG00000039704	8
GATAD2B	ENSG00000143614	1	ENSGALG00000038200	AADN04000896.1
RBM8A	ENSG00000265241	1	ENSGALG00000036283	AADN04012391.1
SLC25A44	ENSG00000160785	1	ENSGALG00000037394	AADN04015569.1
CNIH4	ENSG00000143771	1	ENSGALG00000038397	AADN04015615.1
B4GALT3	ENSG00000158850	1	ENSGALG00000030605	AADN04016494.1
UFC1	ENSG00000143222	1	ENSGALG00000030901	KQ759474.1
CD46	ENSG00000117335	1	ENSGALG00000037721	KQ759476.1
RNF115	ENSG00000265491	1	ENSGALG00000033274	KQ759645.1
RBM17	ENSG00000134453	10	ENSGALG00000006332	1
ATP5C1	ENSG00000165629	10	ENSGALG00000006753	1
FBXO18	ENSG00000134452	10	ENSGALG00000008162	1
GDI2	ENSG00000057608	10	ENSGALG00000008169	1
CDC123	ENSG00000151465	10	ENSGALG00000014038	1
SEPHS1	ENSG00000086475	10	ENSGALG00000014575	1
UPF2	ENSG00000151461	10	ENSGALG00000033772	1
HSPA14	ENSG00000187522	10	ENSGALG00000035201	1
FAM208B	ENSG00000108021	10	ENSGALG00000039639	1
ZMYND11	ENSG00000015171	10	ENSGALG00000006599	2
GTPBP4	ENSG00000107937	10	ENSGALG00000006703	2
PITRM1	ENSG00000107959	10	ENSGALG00000007036	2
CCNY	ENSG00000108100	10	ENSGALG00000007076	2
CUL2	ENSG00000108094	10	ENSGALG00000007095	2
ITGB1	ENSG00000150093	10	ENSGALG00000007145	2
EPC1	ENSG00000120616	10	ENSGALG00000007169	2
ZNF438	ENSG00000183621	10	ENSGALG00000007266	2
MTPAP	ENSG00000107951	10	ENSGALG00000007351	2
RAB18	ENSG00000099246	10	ENSGALG00000007435	2
YME1L1	ENSG00000136758	10	ENSGALG00000007492	2
ABI1	ENSG00000136754	10	ENSGALG00000007547	2
COMMD3	ENSG00000148444	10	ENSGALG00000007900	2
MLLT10	ENSG00000078403	10	ENSGALG00000007928	2
NSUN6	ENSG00000241058	10	ENSGALG00000008564	2
RPP38	ENSG00000152464	10	ENSGALG00000008794	2
WAC	ENSG00000095787	10	ENSGALG00000035281	2
STAM	ENSG00000136738	10	ENSGALG00000035287	2
C10orf88	ENSG00000119965	10	ENSGALG00000000011	6
CSGALNACT2	ENSG00000169826	10	ENSGALG00000002543	6
BMS1	ENSG00000165733	10	ENSGALG00000002624	6
ECD	ENSG00000122882	10	ENSGALG00000002686	6
FAM149B1	ENSG00000138286	10	ENSGALG00000002693	6
DNAJC9	ENSG00000213551	10	ENSGALG00000002701	6
TFAM	ENSG00000108064	10	ENSGALG00000002703	6
CISD1	ENSG00000122873	10	ENSGALG00000002705	6
REEP3	ENSG00000165476	10	ENSGALG00000002904	6
CHUK	ENSG00000213341	10	ENSGALG00000003289	6
TUBGCP2	ENSG00000130640	10	ENSGALG00000003526	6
PTEN	ENSG00000171862	10	ENSGALG00000003634	6
ATAD1	ENSG00000138138	10	ENSGALG00000003652	6
SGMS1	ENSG00000198964	10	ENSGALG00000003701	6
HERC4	ENSG00000148634	10	ENSGALG00000003861	6
CCAR1	ENSG00000060339	10	ENSGALG00000004108	6
VPS26A	ENSG00000122958	10	ENSGALG00000004174	6
MCU	ENSG00000156026	10	ENSGALG00000004355	6
MICU1	ENSG00000107745	10	ENSGALG00000004372	6
ANAPC16	ENSG00000166295	10	ENSGALG00000004410	6
SAR1A	ENSG00000079332	10	ENSGALG00000004431	6
PPA1	ENSG00000180817	10	ENSGALG00000004442	6
SGPL1	ENSG00000166224	10	ENSGALG00000004553	6
PPIF	ENSG00000108179	10	ENSGALG00000004809	6
RPS24	ENSG00000138326	10	ENSGALG00000004871	6
SAMD8	ENSG00000156671	10	ENSGALG00000005004	6
ADK	ENSG00000156110	10	ENSGALG00000005057	6
AP3M1	ENSG00000185009	10	ENSGALG00000005070	6
ZSWIM8	ENSG00000214655	10	ENSGALG00000005134	6
SEC24C	ENSG00000176986	10	ENSGALG00000005181	6
ANXA7	ENSG00000138279	10	ENSGALG00000005299	6
TM9SF3	ENSG00000077147	10	ENSGALG00000005534	6
GBF1	ENSG00000107862	10	ENSGALG00000005637	6
FBXL15	ENSG00000107872	10	ENSGALG00000005684	6
CUEDC2	ENSG00000107874	10	ENSGALG00000005687	6
BLOC1S2	ENSG00000196072	10	ENSGALG00000005794	6
MAPK8	ENSG00000107643	10	ENSGALG00000006109	6
RPP30	ENSG00000148688	10	ENSGALG00000006486	6
PCGF5	ENSG00000180628	10	ENSGALG00000006502	6
BCCIP	ENSG00000107949	10	ENSGALG00000006617	6
FRA10AC1	ENSG00000148690	10	ENSGALG00000006622	6
ZNF518A	ENSG00000177853	10	ENSGALG00000006966	6
COX15	ENSG00000014919	10	ENSGALG00000007465	6
SLC25A28	ENSG00000155287	10	ENSGALG00000007479	6
ZFYVE27	ENSG00000155256	10	ENSGALG00000007531	6
MMS19	ENSG00000155229	10	ENSGALG00000007572	6
ZDHHC16	ENSG00000171307	10	ENSGALG00000007592	6
C10orf76	ENSG00000120029	10	ENSGALG00000007658	6
POLL	ENSG00000166169	10	ENSGALG00000007753	6
ACTR1A	ENSG00000138107	10	ENSGALG00000008086	6
CNNM2	ENSG00000148842	10	ENSGALG00000008160	6
XPNPEP1	ENSG00000108039	10	ENSGALG00000008523	6
MXI1	ENSG00000119950	10	ENSGALG00000008555	6
SMNDC1	ENSG00000119953	10	ENSGALG00000008561	6
SHOC2	ENSG00000108061	10	ENSGALG00000008771	6
VTI1A	ENSG00000151532	10	ENSGALG00000008880	6
CASP7	ENSG00000165806	10	ENSGALG00000008933	6
FAM204A	ENSG00000165669	10	ENSGALG00000009307	6
PRDX3	ENSG00000165672	10	ENSGALG00000009369	6
TIAL1	ENSG00000151923	10	ENSGALG00000009427	6
MCMBP	ENSG00000197771	10	ENSGALG00000009455	6
SEC23IP	ENSG00000107651	10	ENSGALG00000009466	6
ATE1	ENSG00000107669	10	ENSGALG00000009502	6
BUB3	ENSG00000154473	10	ENSGALG00000009681	6
GLRX3	ENSG00000108010	10	ENSGALG00000010464	6
PPP2R2D	ENSG00000175470	10	ENSGALG00000010471	6
INPP5A	ENSG00000068383	10	ENSGALG00000010493	6
TCTN3	ENSG00000119977	10	ENSGALG00000010517	6
UROS	ENSG00000188690	10	ENSGALG00000013688	6
TNKS2	ENSG00000107854	10	ENSGALG00000014614	6
HPS1	ENSG00000107521	10	ENSGALG00000017419	6
HPS6	ENSG00000166189	10	ENSGALG00000020741	6
GHITM	ENSG00000165678	10	ENSGALG00000021262	6
ECHS1	ENSG00000127884	10	ENSGALG00000024271	6
ASCC1	ENSG00000138303	10	ENSGALG00000026019	6
FAM35A	ENSG00000122376	10	ENSGALG00000028439	6
LCOR	ENSG00000196233	10	ENSGALG00000028512	6
CHCHD1	ENSG00000172586	10	ENSGALG00000028809	6
PDZD8	ENSG00000165650	10	ENSGALG00000029095	6
UBTD1	ENSG00000165886	10	ENSGALG00000029166	6
LHPP	ENSG00000107902	10	ENSGALG00000030925	6
OAT	ENSG00000065154	10	ENSGALG00000031158	6
FAM160B1	ENSG00000151553	10	ENSGALG00000031404	6
ZRANB1	ENSG00000019995	10	ENSGALG00000031474	6
MARCH5	ENSG00000198060	10	ENSGALG00000032234	6
IKZF5	ENSG00000095574	10	ENSGALG00000032289	6
DNAJB12	ENSG00000148719	10	ENSGALG00000034104	6
MRPL43	ENSG00000055950	10	ENSGALG00000034352	6
PLEKHA1	ENSG00000107679	10	ENSGALG00000034548	6
FAM175B	ENSG00000165660	10	ENSGALG00000038054	6
DHX32	ENSG00000089876	10	ENSGALG00000038480	6
ADO	ENSG00000181915	10	ENSGALG00000038593	6
IDE	ENSG00000119912	10	ENSGALG00000038924	6
EXOSC1	ENSG00000171311	10	ENSGALG00000039917	6
WBP1L	ENSG00000166272	10	ENSGALG00000041010	6
NOLC1	ENSG00000166197	10	ENSGALG00000041124	6
MGMT	ENSG00000170430	10	ENSGALG00000042949	6
FBXW4	ENSG00000107829	10	ENSGALG00000043428	6
INTS4	ENSG00000149262	11	ENSGALG00000000091	1
RNF121	ENSG00000137522	11	ENSGALG00000000868	1
FAM160A2	ENSG00000051009	11	ENSGALG00000003416	1
CLNS1A	ENSG00000074201	11	ENSGALG00000008574	1
EED	ENSG00000074266	11	ENSGALG00000014060	1
RDX	ENSG00000137710	11	ENSGALG00000017153	1
DDX10	ENSG00000178105	11	ENSGALG00000017156	1
CUL5	ENSG00000166266	11	ENSGALG00000017165	1
DCUN1D5	ENSG00000137692	11	ENSGALG00000017181	1
CEP57	ENSG00000166037	11	ENSGALG00000017201	1
CWC15	ENSG00000150316	11	ENSGALG00000017207	1
TAF1D	ENSG00000166012	11	ENSGALG00000017220	1
NARS2	ENSG00000137513	11	ENSGALG00000017262	1
KCTD21	ENSG00000188997	11	ENSGALG00000017268	1
MRPL48	ENSG00000175581	11	ENSGALG00000017319	1
RRM1	ENSG00000167325	11	ENSGALG00000017350	1
ALG8	ENSG00000159063	11	ENSGALG00000019042	1
FDX1	ENSG00000137714	11	ENSGALG00000026507	1
AASDHPPT	ENSG00000149313	11	ENSGALG00000027981	1
TRIM3	ENSG00000110171	11	ENSGALG00000034004	1
LAMTOR1	ENSG00000149357	11	ENSGALG00000035720	1
SMPD1	ENSG00000166311	11	ENSGALG00000036106	1
ARFIP2	ENSG00000132254	11	ENSGALG00000037839	1
PICALM	ENSG00000073921	11	ENSGALG00000039037	1
CREBZF	ENSG00000137504	11	ENSGALG00000039605	1
PANX1	ENSG00000110218	11	ENSGALG00000039751	1
STIM1	ENSG00000167323	11	ENSGALG00000041762	1
TIMM10B	ENSG00000132286	11	ENSGALG00000042572	1
TAF10	ENSG00000166337	11	ENSGALG00000046371	1
PUS3	ENSG00000110060	11	ENSGALG00000000962	24
ZBTB44	ENSG00000196323	11	ENSGALG00000001341	24
SNX19	ENSG00000120451	11	ENSGALG00000001425	24
VPS26B	ENSG00000151502	11	ENSGALG00000001521	24
HSPA8	ENSG00000109971	11	ENSGALG00000006512	24
HINFP	ENSG00000172273	11	ENSGALG00000006806	24
ARCN1	ENSG00000095139	11	ENSGALG00000007430	24
HYOU1	ENSG00000149428	11	ENSGALG00000007659	24
TRAPPC4	ENSG00000196655	11	ENSGALG00000007707	24
C11orf57	ENSG00000150776	11	ENSGALG00000007882	24
C11orf1	ENSG00000137720	11	ENSGALG00000007950	24
PCSK7	ENSG00000160613	11	ENSGALG00000029220	24
DPAGT1	ENSG00000172269	11	ENSGALG00000032420	24
FAM118B	ENSG00000197798	11	ENSGALG00000037407	24
EI24	ENSG00000149547	11	ENSGALG00000038097	24
ZW10	ENSG00000086827	11	ENSGALG00000040155	24
STT3A	ENSG00000134910	11	ENSGALG00000042730	24
HMBS	ENSG00000256269	11	ENSGALG00000042939	24
RNF26	ENSG00000173456	11	ENSGALG00000044805	24
FOXRED1	ENSG00000110074	11	ENSGALG00000046347	24
VPS51	ENSG00000149823	11	ENSGALG00000004166	5
RIC8A	ENSG00000177963	11	ENSGALG00000004191	5
MRPL21	ENSG00000197345	11	ENSGALG00000004362	5
TIMM10	ENSG00000134809	11	ENSGALG00000004845	5
USP47	ENSG00000170242	11	ENSGALG00000005569	5
EIF4G2	ENSG00000110321	11	ENSGALG00000005587	5
ZNF143	ENSG00000166478	11	ENSGALG00000005787	5
IPO7	ENSG00000205339	11	ENSGALG00000005807	5
TMEM41B	ENSG00000166471	11	ENSGALG00000005815	5
TMEM9B	ENSG00000175348	11	ENSGALG00000005908	5
COPB1	ENSG00000129083	11	ENSGALG00000006015	5
C11orf58	ENSG00000110696	11	ENSGALG00000006077	5
RPS13	ENSG00000110700	11	ENSGALG00000006096	5
SERGEF	ENSG00000129158	11	ENSGALG00000006231	5
TSG101	ENSG00000074319	11	ENSGALG00000006312	5
UEVLD	ENSG00000151116	11	ENSGALG00000006342	5
SPTY2D1	ENSG00000179119	11	ENSGALG00000006355	5
CARS	ENSG00000110619	11	ENSGALG00000006427	5
NAP1L4	ENSG00000205531	11	ENSGALG00000006446	5
TSSC4	ENSG00000184281	11	ENSGALG00000006530	5
CD81	ENSG00000110651	11	ENSGALG00000006546	5
TOLLIP	ENSG00000078902	11	ENSGALG00000006697	5
AP2A2	ENSG00000183020	11	ENSGALG00000006799	5
CHID1	ENSG00000177830	11	ENSGALG00000006830	5
POLR2L	ENSG00000177700	11	ENSGALG00000006841	5
PHRF1	ENSG00000070047	11	ENSGALG00000006873	5
RNH1	ENSG00000023191	11	ENSGALG00000006904	5
PPP6R3	ENSG00000110075	11	ENSGALG00000007037	5
CTNND1	ENSG00000198561	11	ENSGALG00000007330	5
MED19	ENSG00000156603	11	ENSGALG00000007341	5
ZDHHC5	ENSG00000156599	11	ENSGALG00000007362	5
CLP1	ENSG00000172409	11	ENSGALG00000007370	5
SSRP1	ENSG00000149136	11	ENSGALG00000007520	5
FADD	ENSG00000168040	11	ENSGALG00000007625	5
CTTN	ENSG00000085733	11	ENSGALG00000007700	5
TRAF6	ENSG00000175104	11	ENSGALG00000007932	5
NDUFS3	ENSG00000213619	11	ENSGALG00000008084	5
KBTBD4	ENSG00000123444	11	ENSGALG00000008089	5
PTPMT1	ENSG00000110536	11	ENSGALG00000008091	5
CELF1	ENSG00000149187	11	ENSGALG00000008097	5
PSMC3	ENSG00000165916	11	ENSGALG00000008108	5
DDB2	ENSG00000134574	11	ENSGALG00000008218	5
ARFGAP2	ENSG00000149182	11	ENSGALG00000008247	5
ATG13	ENSG00000175224	11	ENSGALG00000008347	5
AMBRA1	ENSG00000110497	11	ENSGALG00000008358	5
PEX16	ENSG00000121680	11	ENSGALG00000008421	5
CRY2	ENSG00000121671	11	ENSGALG00000008436	5
ELP4	ENSG00000109911	11	ENSGALG00000012127	5
ARL14EP	ENSG00000152219	11	ENSGALG00000012139	5
LIN7C	ENSG00000148943	11	ENSGALG00000012170	5
CAPRIN1	ENSG00000135387	11	ENSGALG00000013532	5
NAT10	ENSG00000135372	11	ENSGALG00000014573	5
C11orf24	ENSG00000171067	11	ENSGALG00000020488	5
RNF141	ENSG00000110315	11	ENSGALG00000029586	5
APIP	ENSG00000149089	11	ENSGALG00000031286	5
EXT2	ENSG00000151348	11	ENSGALG00000031542	5
SIRT3	ENSG00000142082	11	ENSGALG00000032496	5
PDHX	ENSG00000110435	11	ENSGALG00000033753	5
FEN1	ENSG00000168496	11	ENSGALG00000033781	5
FBXO3	ENSG00000110429	11	ENSGALG00000034029	5
COMMD9	ENSG00000110442	11	ENSGALG00000034859	5
PPFIA1	ENSG00000131626	11	ENSGALG00000035774	5
MTCH2	ENSG00000109919	11	ENSGALG00000036196	5
HSD17B12	ENSG00000149084	11	ENSGALG00000036787	5
TALDO1	ENSG00000177156	11	ENSGALG00000037195	5
API5	ENSG00000166181	11	ENSGALG00000037968	5
CD82	ENSG00000085117	11	ENSGALG00000038217	5
TMEM258	ENSG00000134825	11	ENSGALG00000038292	5
AIP	ENSG00000110711	11	ENSGALG00000040247	5
ALKBH3	ENSG00000166199	11	ENSGALG00000041309	5
DDB1	ENSG00000167986	11	ENSGALG00000042333	5
GTF2H1	ENSG00000110768	11	ENSGALG00000042340	5
NDUFV1	ENSG00000167792	11	ENSGALG00000042809	5
PSMD13	ENSG00000185627	11	ENSGALG00000043684	5
HTATIP2	ENSG00000109854	11	ENSGALG00000002581	8
PPP1CA	ENSG00000172531	11	ENSGALG00000040016	AADN04000612.1
KDM2A	ENSG00000173120	11	ENSGALG00000041953	AADN04000612.1
MTA2	ENSG00000149480	11	ENSGALG00000030998	AADN04000732.1
KAT5	ENSG00000172977	11	ENSGALG00000035748	AADN04000732.1
RELA	ENSG00000173039	11	ENSGALG00000039409	AADN04000732.1
TMEM223	ENSG00000168569	11	ENSGALG00000041232	AADN04000732.1
MRPL16	ENSG00000166902	11	ENSGALG00000029419	AADN04000990.1
CCDC86	ENSG00000110104	11	ENSGALG00000036935	AADN04000990.1
OSBP	ENSG00000110048	11	ENSGALG00000030548	AADN04001190.1
RPS6KB2	ENSG00000175634	11	ENSGALG00000031629	AADN04001190.1
PATL1	ENSG00000166889	11	ENSGALG00000042641	AADN04001190.1
TRPT1	ENSG00000149743	11	ENSGALG00000040723	AADN04002522.1
BANF1	ENSG00000175334	11	ENSGALG00000031723	AADN04006967.1
RBM14	ENSG00000239306	11	ENSGALG00000035260	KQ759534.1
OTUB1	ENSG00000167770	11	ENSGALG00000038229	KQ759534.1
SYVN1	ENSG00000162298	11	ENSGALG00000031594	KQ759558.1
CAPN1	ENSG00000014216	11	ENSGALG00000041685	KQ759558.1
STIP1	ENSG00000168439	11	ENSGALG00000042821	KQ759668.1
MRPL17	ENSG00000158042	11	ENSGALG00000002605	Z
ERGIC2	ENSG00000087502	12	ENSGALG00000007183	1
SLC38A2	ENSG00000134294	12	ENSGALG00000008497	1
YAF2	ENSG00000015153	12	ENSGALG00000009540	1
ZCRB1	ENSG00000139168	12	ENSGALG00000009544	1
PPHLN1	ENSG00000134283	12	ENSGALG00000009547	1
ANO6	ENSG00000177119	12	ENSGALG00000009638	1
RPAP3	ENSG00000005175	12	ENSGALG00000009743	1
MON2	ENSG00000061987	12	ENSGALG00000009795	1
TMEM5	ENSG00000118600	12	ENSGALG00000009815	1
XPOT	ENSG00000184575	12	ENSGALG00000009835	1
TBK1	ENSG00000183735	12	ENSGALG00000009840	1
GNS	ENSG00000135677	12	ENSGALG00000009856	1
NUP107	ENSG00000111581	12	ENSGALG00000009934	1
SLC35E3	ENSG00000175782	12	ENSGALG00000009940	1
CNOT2	ENSG00000111596	12	ENSGALG00000010042	1
RAB21	ENSG00000080371	12	ENSGALG00000010183	1
TBC1D15	ENSG00000121749	12	ENSGALG00000010190	1
KRR1	ENSG00000111615	12	ENSGALG00000010227	1
C12orf29	ENSG00000133641	12	ENSGALG00000011168	1
MRPL42	ENSG00000198015	12	ENSGALG00000011293	1
CRADD	ENSG00000169372	12	ENSGALG00000011297	1
NDUFA12	ENSG00000184752	12	ENSGALG00000011325	1
NR2C1	ENSG00000120798	12	ENSGALG00000011327	1
VEZT	ENSG00000028203	12	ENSGALG00000011357	1
METAP2	ENSG00000111142	12	ENSGALG00000011377	1
TMPO	ENSG00000120802	12	ENSGALG00000011504	1
SLC25A3	ENSG00000075415	12	ENSGALG00000011514	1
UHRF1BP1L	ENSG00000111647	12	ENSGALG00000011557	1
SCYL2	ENSG00000136021	12	ENSGALG00000011569	1
ARL1	ENSG00000120805	12	ENSGALG00000011651	1
DDX47	ENSG00000213782	12	ENSGALG00000011794	1
HEBP1	ENSG00000013583	12	ENSGALG00000011798	1
ATF7IP	ENSG00000171681	12	ENSGALG00000011814	1
PRDM4	ENSG00000110851	12	ENSGALG00000012619	1
PWP1	ENSG00000136045	12	ENSGALG00000012631	1
CKAP4	ENSG00000136026	12	ENSGALG00000012659	1
C12orf45	ENSG00000151131	12	ENSGALG00000012694	1
CHPT1	ENSG00000111666	12	ENSGALG00000012769	1
YARS2	ENSG00000139131	12	ENSGALG00000012919	1
ETV6	ENSG00000139083	12	ENSGALG00000012921	1
DNM1L	ENSG00000087470	12	ENSGALG00000012929	1
IPO8	ENSG00000133704	12	ENSGALG00000012953	1
DERA	ENSG00000023697	12	ENSGALG00000013095	1
CMAS	ENSG00000111726	12	ENSGALG00000013229	1
CHD4	ENSG00000111642	12	ENSGALG00000013565	1
ASUN	ENSG00000064102	12	ENSGALG00000014083	1
FGFR1OP2	ENSG00000111790	12	ENSGALG00000014084	1
MRPL51	ENSG00000111639	12	ENSGALG00000014435	1
COPS7A	ENSG00000111652	12	ENSGALG00000014467	1
MLF2	ENSG00000089693	12	ENSGALG00000014468	1
USP5	ENSG00000111667	12	ENSGALG00000014525	1
C12orf57	ENSG00000111678	12	ENSGALG00000014555	1
PHB2	ENSG00000215021	12	ENSGALG00000014567	1
LPCAT3	ENSG00000111684	12	ENSGALG00000014570	1
PEX5	ENSG00000139197	12	ENSGALG00000014683	1
CPSF6	ENSG00000111605	12	ENSGALG00000019355	1
APPL2	ENSG00000136044	12	ENSGALG00000027122	1
MED21	ENSG00000152944	12	ENSGALG00000027435	1
C12orf66	ENSG00000174206	12	ENSGALG00000027682	1
CCDC59	ENSG00000133773	12	ENSGALG00000028648	1
SCAF11	ENSG00000139218	12	ENSGALG00000028849	1
M6PR	ENSG00000003056	12	ENSGALG00000031681	1
ZNF384	ENSG00000126746	12	ENSGALG00000032599	1
GOLT1B	ENSG00000111711	12	ENSGALG00000033855	1
TXNRD1	ENSG00000198431	12	ENSGALG00000035345	1
ADIPOR2	ENSG00000006831	12	ENSGALG00000035533	1
MRPS35	ENSG00000061794	12	ENSGALG00000036730	1
NECAP1	ENSG00000089818	12	ENSGALG00000037656	1
NOP2	ENSG00000111641	12	ENSGALG00000037807	1
NFYB	ENSG00000120837	12	ENSGALG00000041193	1
TMEM19	ENSG00000139291	12	ENSGALG00000041783	1
PGAM5	ENSG00000247077	12	ENSGALG00000002137	15
FBRSL1	ENSG00000112787	12	ENSGALG00000002205	15
ULK1	ENSG00000177169	12	ENSGALG00000002403	15
SFSWAP	ENSG00000061936	12	ENSGALG00000002487	15
RAN	ENSG00000132341	12	ENSGALG00000002569	15
SLC15A4	ENSG00000139370	12	ENSGALG00000002695	15
CCDC92	ENSG00000119242	12	ENSGALG00000003146	15
ATP6V0A2	ENSG00000185344	12	ENSGALG00000003194	15
TMED2	ENSG00000086598	12	ENSGALG00000003307	15
SNRNP35	ENSG00000184209	12	ENSGALG00000003318	15
ARL6IP4	ENSG00000182196	12	ENSGALG00000003682	15
DENR	ENSG00000139726	12	ENSGALG00000003795	15
GPN3	ENSG00000111231	12	ENSGALG00000003807	15
ANAPC7	ENSG00000196510	12	ENSGALG00000003826	15
ANAPC5	ENSG00000089053	12	ENSGALG00000004179	15
RNF34	ENSG00000170633	12	ENSGALG00000004190	15
DIABLO	ENSG00000184047	12	ENSGALG00000004412	15
RSRC2	ENSG00000111011	12	ENSGALG00000004493	15
VPS29	ENSG00000111237	12	ENSGALG00000004529	15
PPP1CC	ENSG00000186298	12	ENSGALG00000004571	15
ATXN2	ENSG00000204842	12	ENSGALG00000004625	15
MAPKAPK5	ENSG00000089022	12	ENSGALG00000004743	15
RPL6	ENSG00000089009	12	ENSGALG00000004818	15
PTPN11	ENSG00000179295	12	ENSGALG00000004821	15
FICD	ENSG00000198855	12	ENSGALG00000004858	15
ISCU	ENSG00000136003	12	ENSGALG00000004869	15
CORO1C	ENSG00000110880	12	ENSGALG00000004901	15
SPPL3	ENSG00000157837	12	ENSGALG00000006979	15
MLEC	ENSG00000110917	12	ENSGALG00000007102	15
POP5	ENSG00000167272	12	ENSGALG00000007124	15
COQ5	ENSG00000110871	12	ENSGALG00000007185	15
TRIAP1	ENSG00000170855	12	ENSGALG00000007199	15
PEBP1	ENSG00000089220	12	ENSGALG00000007403	15
DDX54	ENSG00000123064	12	ENSGALG00000007490	15
WSB2	ENSG00000176871	12	ENSGALG00000008151	15
RBM19	ENSG00000122965	12	ENSGALG00000008289	15
PLBD2	ENSG00000151176	12	ENSGALG00000008319	15
TPCN1	ENSG00000186815	12	ENSGALG00000008357	15
UBE3B	ENSG00000151148	12	ENSGALG00000013851	15
RFC5	ENSG00000111445	12	ENSGALG00000026517	15
C12orf65	ENSG00000130921	12	ENSGALG00000029390	15
CDK2AP1	ENSG00000111328	12	ENSGALG00000034919	15
RNF10	ENSG00000022840	12	ENSGALG00000036417	15
GLTP	ENSG00000139433	12	ENSGALG00000037998	15
SART3	ENSG00000075856	12	ENSGALG00000039472	15
UBC	ENSG00000150991	12	ENSGALG00000004509	19
ACVR1B	ENSG00000135503	12	ENSGALG00000029599	33
ATP5G2	ENSG00000135390	12	ENSGALG00000030086	33
SMUG1	ENSG00000123415	12	ENSGALG00000031601	33
NABP2	ENSG00000139579	12	ENSGALG00000031958	33
COX14	ENSG00000178449	12	ENSGALG00000033441	33
NACA	ENSG00000196531	12	ENSGALG00000033609	33
ZBTB39	ENSG00000166860	12	ENSGALG00000035502	33
SLC48A1	ENSG00000211584	12	ENSGALG00000036380	33
PTGES3	ENSG00000110958	12	ENSGALG00000036837	33
CBX5	ENSG00000094916	12	ENSGALG00000036856	33
ZC3H10	ENSG00000135482	12	ENSGALG00000037941	33
ATP5B	ENSG00000110955	12	ENSGALG00000038801	33
TUBA1C	ENSG00000167553	12	ENSGALG00000040260	33
LARP4	ENSG00000161813	12	ENSGALG00000042122	33
RAB5B	ENSG00000111540	12	ENSGALG00000042482	33
COPZ1	ENSG00000111481	12	ENSGALG00000043336	33
TUBA1B	ENSG00000123416	12	ENSGALG00000006241	9
MCRS1	ENSG00000187778	12	ENSGALG00000035203	AADN04000737.1
ASB8	ENSG00000177981	12	ENSGALG00000037396	AADN04000745.1
PFDN5	ENSG00000123349	12	ENSGALG00000041924	AADN04000745.1
C12orf10	ENSG00000139637	12	ENSGALG00000037688	AADN04000776.1
MARS	ENSG00000166986	12	ENSGALG00000039315	AADN04000923.1
SPRYD3	ENSG00000167778	12	ENSGALG00000031222	AADN04002600.1
MFSD5	ENSG00000182544	12	ENSGALG00000033927	AADN04002600.1
OS9	ENSG00000135506	12	ENSGALG00000032035	AADN04003783.1
TSFM	ENSG00000123297	12	ENSGALG00000040236	AADN04010102.1
SARNP	ENSG00000205323	12	ENSGALG00000030342	KQ759484.1
ORMDL2	ENSG00000123353	12	ENSGALG00000031940	KQ759484.1
TFCP2	ENSG00000135457	12	ENSGALG00000035530	KQ759546.1
DDX23	ENSG00000174243	12	ENSGALG00000032307	KQ759553.1
ZNF740	ENSG00000139651	12	ENSGALG00000033246	KQ759573.1
DCTN2	ENSG00000175203	12	ENSGALG00000034955	KQ759641.1
KANSL2	ENSG00000139620	12	ENSGALG00000033877	KQ759644.1
CHAMP1	ENSG00000198824	13	ENSGALG00000016813	1
CDC16	ENSG00000130177	13	ENSGALG00000016816	1
TMCO3	ENSG00000150403	13	ENSGALG00000016824	1
CUL4A	ENSG00000139842	13	ENSGALG00000016830	1
PCID2	ENSG00000126226	13	ENSGALG00000016831	1
CARS2	ENSG00000134905	13	ENSGALG00000016847	1
ING1	ENSG00000153487	13	ENSGALG00000016849	1
ABHD13	ENSG00000139826	13	ENSGALG00000016853	1
LIG4	ENSG00000174405	13	ENSGALG00000016854	1
TPP2	ENSG00000134900	13	ENSGALG00000016865	1
TM9SF2	ENSG00000125304	13	ENSGALG00000016878	1
UBAC2	ENSG00000134882	13	ENSGALG00000016880	1
MBNL2	ENSG00000139793	13	ENSGALG00000016890	1
DNAJC3	ENSG00000102580	13	ENSGALG00000016894	1
UCHL3	ENSG00000118939	13	ENSGALG00000016921	1
COMMD6	ENSG00000188243	13	ENSGALG00000016922	1
DIS3	ENSG00000083520	13	ENSGALG00000016930	1
TDRD3	ENSG00000083544	13	ENSGALG00000016936	1
SUGT1	ENSG00000165416	13	ENSGALG00000016946	1
WBP4	ENSG00000120688	13	ENSGALG00000016949	1
GTF2F2	ENSG00000188342	13	ENSGALG00000016974	1
COG3	ENSG00000136152	13	ENSGALG00000016980	1
ZC3H13	ENSG00000123200	13	ENSGALG00000016984	1
ESD	ENSG00000139684	13	ENSGALG00000016991	1
SUCLA2	ENSG00000136143	13	ENSGALG00000016993	1
NUDT15	ENSG00000136159	13	ENSGALG00000016994	1
MED4	ENSG00000136146	13	ENSGALG00000016995	1
ITM2B	ENSG00000136156	13	ENSGALG00000016996	1
FNDC3A	ENSG00000102531	13	ENSGALG00000017002	1
SPRYD7	ENSG00000123178	13	ENSGALG00000017010	1
VPS36	ENSG00000136100	13	ENSGALG00000017026	1
MRPS31	ENSG00000102738	13	ENSGALG00000017033	1
EXOSC8	ENSG00000120699	13	ENSGALG00000017048	1
ALG5	ENSG00000120697	13	ENSGALG00000017049	1
UBL3	ENSG00000122042	13	ENSGALG00000017084	1
SLC46A3	ENSG00000139508	13	ENSGALG00000017089	1
POMP	ENSG00000132963	13	ENSGALG00000017090	1
MTIF3	ENSG00000122033	13	ENSGALG00000017097	1
GTF3A	ENSG00000122034	13	ENSGALG00000017098	1
CDK8	ENSG00000132964	13	ENSGALG00000017104	1
RNF6	ENSG00000127870	13	ENSGALG00000017105	1
MTMR6	ENSG00000139505	13	ENSGALG00000017112	1
SAP18	ENSG00000150459	13	ENSGALG00000017129	1
PSPC1	ENSG00000121390	13	ENSGALG00000017142	1
ANKRD10	ENSG00000088448	13	ENSGALG00000030125	1
LAMP1	ENSG00000185896	13	ENSGALG00000037697	1
DHRS12	ENSG00000102796	13	ENSGALG00000040321	1
HMGB1	ENSG00000189403	13	ENSGALG00000042875	1
FBXL3	ENSG00000005812	13	ENSGALG00000045204	1
POLR1D	ENSG00000186184	13	ENSGALG00000007470	4
DAD1	ENSG00000129562	14	ENSGALG00000035626	27
PSEN1	ENSG00000080815	14	ENSGALG00000009320	5
ZFYVE1	ENSG00000165861	14	ENSGALG00000009338	5
EXD2	ENSG00000081177	14	ENSGALG00000009456	5
DCAF5	ENSG00000139990	14	ENSGALG00000009463	5
PIGH	ENSG00000100564	14	ENSGALG00000009510	5
VTI1B	ENSG00000100568	14	ENSGALG00000009526	5
EIF2S1	ENSG00000134001	14	ENSGALG00000009565	5
ATP6V1D	ENSG00000100554	14	ENSGALG00000009570	5
GPHN	ENSG00000171723	14	ENSGALG00000009587	5
SCFD1	ENSG00000092108	14	ENSGALG00000009916	5
ARHGAP5	ENSG00000100852	14	ENSGALG00000009992	5
EAPP	ENSG00000129518	14	ENSGALG00000010007	5
SNX6	ENSG00000129515	14	ENSGALG00000010025	5
FAM177A1	ENSG00000151327	14	ENSGALG00000010046	5
PPP2R3C	ENSG00000092020	14	ENSGALG00000010052	5
PSMA6	ENSG00000100902	14	ENSGALG00000010060	5
SEC23A	ENSG00000100934	14	ENSGALG00000010150	5
TRAPPC6B	ENSG00000182400	14	ENSGALG00000010157	5
PNN	ENSG00000100941	14	ENSGALG00000010167	5
ZNF410	ENSG00000119725	14	ENSGALG00000010193	5
COQ6	ENSG00000119723	14	ENSGALG00000010197	5
NPC2	ENSG00000119655	14	ENSGALG00000010237	5
FCF1	ENSG00000119616	14	ENSGALG00000010275	5
DLST	ENSG00000119689	14	ENSGALG00000010286	5
EIF2B2	ENSG00000119718	14	ENSGALG00000010301	5
NEK9	ENSG00000119638	14	ENSGALG00000010314	5
TMED10	ENSG00000170348	14	ENSGALG00000010318	5
AHSA1	ENSG00000100591	14	ENSGALG00000010463	5
ALKBH1	ENSG00000100601	14	ENSGALG00000010485	5
SNW1	ENSG00000100603	14	ENSGALG00000010501	5
GTF2A1	ENSG00000165417	14	ENSGALG00000010576	5
SEL1L	ENSG00000071537	14	ENSGALG00000010581	5
NRDE2	ENSG00000119720	14	ENSGALG00000010677	5
TTC7B	ENSG00000165914	14	ENSGALG00000010680	5
CPSF2	ENSG00000165934	14	ENSGALG00000010783	5
GOLGA5	ENSG00000066455	14	ENSGALG00000010813	5
DDX24	ENSG00000089737	14	ENSGALG00000010884	5
GLRX5	ENSG00000182512	14	ENSGALG00000011079	5
CCNK	ENSG00000090061	14	ENSGALG00000011138	5
WDR20	ENSG00000140153	14	ENSGALG00000011365	5
CINP	ENSG00000100865	14	ENSGALG00000011372	5
EIF5	ENSG00000100664	14	ENSGALG00000011464	5
MARK3	ENSG00000075413	14	ENSGALG00000011505	5
INF2	ENSG00000203485	14	ENSGALG00000011608	5
SIVA1	ENSG00000184990	14	ENSGALG00000011619	5
AKT1	ENSG00000142208	14	ENSGALG00000011620	5
BRF1	ENSG00000185024	14	ENSGALG00000011705	5
ZBTB1	ENSG00000126804	14	ENSGALG00000011718	5
WDR89	ENSG00000140006	14	ENSGALG00000011827	5
PPP2R5E	ENSG00000154001	14	ENSGALG00000011840	5
MNAT1	ENSG00000020426	14	ENSGALG00000011910	5
PPM1A	ENSG00000100614	14	ENSGALG00000011917	5
JKAMP	ENSG00000050130	14	ENSGALG00000012009	5
PSMA3	ENSG00000100567	14	ENSGALG00000012039	5
AP5M1	ENSG00000053770	14	ENSGALG00000012101	5
KTN1	ENSG00000126777	14	ENSGALG00000012137	5
SOCS4	ENSG00000180008	14	ENSGALG00000012179	5
DNAAF2	ENSG00000165506	14	ENSGALG00000012232	5
KLHDC2	ENSG00000165516	14	ENSGALG00000012244	5
ATP5S	ENSG00000125375	14	ENSGALG00000012287	5
SAV1	ENSG00000151748	14	ENSGALG00000012341	5
C14orf166	ENSG00000087302	14	ENSGALG00000012379	5
PSMC6	ENSG00000100519	14	ENSGALG00000012408	5
GNPNAT1	ENSG00000100522	14	ENSGALG00000012414	5
FKBP3	ENSG00000100442	14	ENSGALG00000012466	5
ERH	ENSG00000100632	14	ENSGALG00000017384	5
TMEM251	ENSG00000153485	14	ENSGALG00000017387	5
TMX1	ENSG00000139921	14	ENSGALG00000020340	5
COX16	ENSG00000133983	14	ENSGALG00000020449	5
SRP54	ENSG00000100883	14	ENSGALG00000023135	5
SPTSSA	ENSG00000165389	14	ENSGALG00000025755	5
ARF6	ENSG00000165527	14	ENSGALG00000026944	5
WDR25	ENSG00000176473	14	ENSGALG00000028897	5
NUDT14	ENSG00000183828	14	ENSGALG00000028940	5
ZBTB25	ENSG00000089775	14	ENSGALG00000028942	5
MED6	ENSG00000133997	14	ENSGALG00000029743	5
PPP2R5C	ENSG00000078304	14	ENSGALG00000029996	5
MGAT2	ENSG00000168282	14	ENSGALG00000031212	5
SLIRP	ENSG00000119705	14	ENSGALG00000031238	5
HEATR5A	ENSG00000129493	14	ENSGALG00000031586	5
TIMM9	ENSG00000100575	14	ENSGALG00000031966	5
MAX	ENSG00000125952	14	ENSGALG00000032249	5
SETD3	ENSG00000183576	14	ENSGALG00000034802	5
ITPK1	ENSG00000100605	14	ENSGALG00000034898	5
MAPK1IP1L	ENSG00000168175	14	ENSGALG00000035490	5
STRN3	ENSG00000196792	14	ENSGALG00000040464	5
IRF2BPL	ENSG00000119669	14	ENSGALG00000041616	5
ATG2B	ENSG00000066739	14	ENSGALG00000042088	5
CHURC1	ENSG00000258289	14	ENSGALG00000042309	5
APOPT1	ENSG00000256053	14	ENSGALG00000044519	5
NOP9	ENSG00000196943	14	ENSGALG00000036600	AADN04007475.1
OSGEP	ENSG00000092094	14	ENSGALG00000034856	AADN04012244.1
CHD8	ENSG00000100888	14	ENSGALG00000036191	AADN04014142.1
CYFIP1	ENSG00000273749	15	ENSGALG00000016736	1
NIPA2	ENSG00000140157	15	ENSGALG00000016737	1
UBE3A	ENSG00000114062	15	ENSGALG00000034944	1
COPS2	ENSG00000166200	15	ENSGALG00000000404	10
CLK3	ENSG00000179335	15	ENSGALG00000001362	10
UBL7	ENSG00000138629	15	ENSGALG00000001394	10
STOML1	ENSG00000067221	15	ENSGALG00000001470	10
MAN2C1	ENSG00000140400	15	ENSGALG00000001615	10
SCAMP2	ENSG00000140497	15	ENSGALG00000001689	10
BBS4	ENSG00000140463	15	ENSGALG00000001798	10
ARIH1	ENSG00000166233	15	ENSGALG00000001901	10
ETFA	ENSG00000140374	15	ENSGALG00000002925	10
PSMA4	ENSG00000041357	15	ENSGALG00000003046	10
WDR61	ENSG00000140395	15	ENSGALG00000003221	10
LACTB	ENSG00000103642	15	ENSGALG00000003505	10
BNIP2	ENSG00000140299	15	ENSGALG00000003788	10
MYO1E	ENSG00000157483	15	ENSGALG00000004150	10
RNF111	ENSG00000157450	15	ENSGALG00000004171	10
SLTM	ENSG00000137776	15	ENSGALG00000004192	10
TCF12	ENSG00000140262	15	ENSGALG00000004304	10
CCPG1	ENSG00000260916	15	ENSGALG00000004387	10
DTWD1	ENSG00000104047	15	ENSGALG00000005673	10
SPATA5L1	ENSG00000171763	15	ENSGALG00000005682	10
USP8	ENSG00000138592	15	ENSGALG00000005894	10
ZFAND6	ENSG00000086666	15	ENSGALG00000006505	10
PEX11A	ENSG00000166821	15	ENSGALG00000006534	10
POLG	ENSG00000140521	15	ENSGALG00000006641	10
MRPS11	ENSG00000181991	15	ENSGALG00000006777	10
MRPL46	ENSG00000259494	15	ENSGALG00000006782	10
KLHL25	ENSG00000183655	15	ENSGALG00000006826	10
LRRC28	ENSG00000168904	15	ENSGALG00000007057	10
LYSMD4	ENSG00000183060	15	ENSGALG00000007092	10
ASB7	ENSG00000183475	15	ENSGALG00000007115	10
SPG21	ENSG00000090487	15	ENSGALG00000007262	10
CLPX	ENSG00000166855	15	ENSGALG00000007289	10
MTFMT	ENSG00000103707	15	ENSGALG00000007353	10
RAB11A	ENSG00000103769	15	ENSGALG00000007615	10
MAP2K1	ENSG00000169032	15	ENSGALG00000007687	10
SNAPC5	ENSG00000174446	15	ENSGALG00000007695	10
RPL4	ENSG00000174444	15	ENSGALG00000007711	10
AAGAB	ENSG00000103591	15	ENSGALG00000007887	10
MAP2K5	ENSG00000137764	15	ENSGALG00000007930	10
PIAS1	ENSG00000033800	15	ENSGALG00000007970	10
SPG11	ENSG00000104133	15	ENSGALG00000008180	10
EIF3J	ENSG00000104131	15	ENSGALG00000008187	10
CASC4	ENSG00000166734	15	ENSGALG00000008208	10
AP3S2	ENSG00000157823	15	ENSGALG00000008291	10
CIB1	ENSG00000185043	15	ENSGALG00000008302	10
TUBGCP4	ENSG00000137822	15	ENSGALG00000008549	10
HYPK	ENSG00000242028	15	ENSGALG00000013916	10
GABPB1	ENSG00000104064	15	ENSGALG00000023440	10
TM2D3	ENSG00000184277	15	ENSGALG00000026271	10
GLCE	ENSG00000138604	15	ENSGALG00000028191	10
MFAP1	ENSG00000140259	15	ENSGALG00000028295	10
MPI	ENSG00000178802	15	ENSGALG00000029296	10
SNUPN	ENSG00000169371	15	ENSGALG00000029537	10
TRIP4	ENSG00000103671	15	ENSGALG00000030672	10
MAPK6	ENSG00000069956	15	ENSGALG00000031448	10
ZNF592	ENSG00000166716	15	ENSGALG00000031589	10
ULK3	ENSG00000140474	15	ENSGALG00000032215	10
MEF2A	ENSG00000068305	15	ENSGALG00000032366	10
MAN2A2	ENSG00000196547	15	ENSGALG00000033790	10
RPS27L	ENSG00000185088	15	ENSGALG00000034177	10
IREB2	ENSG00000136381	15	ENSGALG00000035462	10
GALK2	ENSG00000156958	15	ENSGALG00000036201	10
OAZ2	ENSG00000180304	15	ENSGALG00000036288	10
IDH3A	ENSG00000166411	15	ENSGALG00000037401	10
SEC11A	ENSG00000140612	15	ENSGALG00000037553	10
DUT	ENSG00000128951	15	ENSGALG00000038032	10
RCN2	ENSG00000117906	15	ENSGALG00000039284	10
FBXO22	ENSG00000167196	15	ENSGALG00000039897	10
EDC3	ENSG00000179151	15	ENSGALG00000040181	10
BLOC1S6	ENSG00000104164	15	ENSGALG00000040735	10
DENND4A	ENSG00000174485	15	ENSGALG00000041403	10
HMG20A	ENSG00000140382	15	ENSGALG00000041641	10
GDPGP1	ENSG00000183208	15	ENSGALG00000045045	10
CCNDBP1	ENSG00000166946	15	ENSGALG00000004837	20
ZFYVE19	ENSG00000166140	15	ENSGALG00000008460	5
VPS18	ENSG00000104142	15	ENSGALG00000008496	5
CHP1	ENSG00000187446	15	ENSGALG00000008569	5
TMEM87A	ENSG00000103978	15	ENSGALG00000009018	5
SNAP23	ENSG00000092531	15	ENSGALG00000009097	5
LRRC57	ENSG00000180979	15	ENSGALG00000009112	5
TMEM62	ENSG00000137842	15	ENSGALG00000009260	5
SRP14	ENSG00000140319	15	ENSGALG00000009592	5
EIF2AK4	ENSG00000128829	15	ENSGALG00000009611	5
EMC7	ENSG00000134153	15	ENSGALG00000009637	5
ZNF770	ENSG00000198146	15	ENSGALG00000009817	5
JMJD7	ENSG00000243789	15	ENSGALG00000026846	5
C15orf57	ENSG00000128891	15	ENSGALG00000029332	5
BAHD1	ENSG00000140320	15	ENSGALG00000033675	5
RMDN3	ENSG00000137824	15	ENSGALG00000035242	5
DNAJC17	ENSG00000104129	15	ENSGALG00000036432	5
WDR73	ENSG00000177082	15	ENSGALG00000041082	AADN04009451.1
TXNL4B	ENSG00000140830	16	ENSGALG00000015327	1
TCF25	ENSG00000141002	16	ENSGALG00000000129	11
NIP7	ENSG00000132603	16	ENSGALG00000000650	11
CYB5B	ENSG00000103018	16	ENSGALG00000000660	11
NOB1	ENSG00000141101	16	ENSGALG00000000693	11
WWP2	ENSG00000198373	16	ENSGALG00000000699	11
PSMD7	ENSG00000103035	16	ENSGALG00000000707	11
DHX38	ENSG00000140829	16	ENSGALG00000000787	11
IST1	ENSG00000182149	16	ENSGALG00000000811	11
AP1G1	ENSG00000166747	16	ENSGALG00000000848	11
TERF2IP	ENSG00000166848	16	ENSGALG00000000903	11
KARS	ENSG00000065427	16	ENSGALG00000000907	11
POLR2C	ENSG00000102978	16	ENSGALG00000001168	11
GFOD2	ENSG00000141098	16	ENSGALG00000001201	11
HERPUD1	ENSG00000051108	16	ENSGALG00000001220	11
CPNE2	ENSG00000140848	16	ENSGALG00000001316	11
RSPRY1	ENSG00000159579	16	ENSGALG00000001350	11
NUTF2	ENSG00000102898	16	ENSGALG00000001602	11
PSKH1	ENSG00000159792	16	ENSGALG00000001647	11
E2F4	ENSG00000205250	16	ENSGALG00000001722	11
CTCF	ENSG00000102974	16	ENSGALG00000001817	11
AARS	ENSG00000090861	16	ENSGALG00000001965	11
ATP6V0D1	ENSG00000159720	16	ENSGALG00000002237	11
SETD6	ENSG00000103037	16	ENSGALG00000002247	11
CNOT1	ENSG00000125107	16	ENSGALG00000002301	11
VAC14	ENSG00000103043	16	ENSGALG00000002458	11
SF3B3	ENSG00000189091	16	ENSGALG00000002531	11
FUK	ENSG00000157353	16	ENSGALG00000002648	11
ST3GAL2	ENSG00000157350	16	ENSGALG00000002651	11
WDR59	ENSG00000103091	16	ENSGALG00000002798	11
OGFOD1	ENSG00000087263	16	ENSGALG00000003071	11
NUDT21	ENSG00000167005	16	ENSGALG00000003084	11
GABARAPL2	ENSG00000034713	16	ENSGALG00000003208	11
MBTPS1	ENSG00000140943	16	ENSGALG00000003293	11
BRD7	ENSG00000166164	16	ENSGALG00000003786	11
N4BP1	ENSG00000102921	16	ENSGALG00000003907	11
SIAH1	ENSG00000196470	16	ENSGALG00000003916	11
LONP2	ENSG00000102910	16	ENSGALG00000003942	11
PHKB	ENSG00000102893	16	ENSGALG00000004004	11
ITFG1	ENSG00000129636	16	ENSGALG00000004049	11
DNAJA2	ENSG00000069345	16	ENSGALG00000004115	11
FAM96B	ENSG00000166595	16	ENSGALG00000005132	11
PDP2	ENSG00000172840	16	ENSGALG00000005146	11
KLHL36	ENSG00000135686	16	ENSGALG00000005651	11
USP10	ENSG00000103194	16	ENSGALG00000005674	11
COX4I1	ENSG00000131143	16	ENSGALG00000005749	11
CHMP1A	ENSG00000131165	16	ENSGALG00000006161	11
TRAPPC2L	ENSG00000167515	16	ENSGALG00000006250	11
MVD	ENSG00000167508	16	ENSGALG00000007267	11
FAM192A	ENSG00000172775	16	ENSGALG00000021473	11
DEF8	ENSG00000140995	16	ENSGALG00000025712	11
ATXN1L	ENSG00000224470	16	ENSGALG00000028253	11
SPG7	ENSG00000197912	16	ENSGALG00000028363	11
CENPT	ENSG00000102901	16	ENSGALG00000028900	11
AKTIP	ENSG00000166971	16	ENSGALG00000033378	11
CMC2	ENSG00000103121	16	ENSGALG00000034430	11
ACSF3	ENSG00000176715	16	ENSGALG00000035225	11
USB1	ENSG00000103005	16	ENSGALG00000035604	11
TANGO6	ENSG00000103047	16	ENSGALG00000035882	11
PRMT7	ENSG00000132600	16	ENSGALG00000038865	11
GALNS	ENSG00000141012	16	ENSGALG00000039673	11
GLG1	ENSG00000090863	16	ENSGALG00000039818	11
ATMIN	ENSG00000166454	16	ENSGALG00000040475	11
EDC4	ENSG00000038358	16	ENSGALG00000040875	11
FTO	ENSG00000140718	16	ENSGALG00000041036	11
HSBP1	ENSG00000230989	16	ENSGALG00000043039	11
C16orf62	ENSG00000103544	16	ENSGALG00000002119	14
DCUN1D3	ENSG00000188215	16	ENSGALG00000002267	14
LYRM1	ENSG00000102897	16	ENSGALG00000002273	14
SPSB3	ENSG00000162032	16	ENSGALG00000002285	14
NUBP2	ENSG00000095906	16	ENSGALG00000002316	14
WDR24	ENSG00000127580	16	ENSGALG00000002450	14
UQCRC2	ENSG00000140740	16	ENSGALG00000002490	14
RHOT2	ENSG00000140983	16	ENSGALG00000002497	14
PARN	ENSG00000140694	16	ENSGALG00000003091	14
BFAR	ENSG00000103429	16	ENSGALG00000003111	14
ZC3H7A	ENSG00000122299	16	ENSGALG00000003143	14
TXNDC11	ENSG00000153066	16	ENSGALG00000003154	14
NARFL	ENSG00000103245	16	ENSGALG00000005365	14
HAGH	ENSG00000063854	16	ENSGALG00000005398	14
NDUFB10	ENSG00000140990	16	ENSGALG00000005465	14
GFER	ENSG00000127554	16	ENSGALG00000005579	14
ZNF598	ENSG00000167962	16	ENSGALG00000005598	14
TSC2	ENSG00000103197	16	ENSGALG00000005646	14
TRAF7	ENSG00000131653	16	ENSGALG00000005767	14
MLST8	ENSG00000167965	16	ENSGALG00000005878	14
PGP	ENSG00000184207	16	ENSGALG00000005888	14
E4F1	ENSG00000167967	16	ENSGALG00000005900	14
TNRC6A	ENSG00000090905	16	ENSGALG00000006068	14
DCTN5	ENSG00000166847	16	ENSGALG00000006088	14
UBFD1	ENSG00000103353	16	ENSGALG00000006117	14
EARS2	ENSG00000103356	16	ENSGALG00000006122	14
COG7	ENSG00000168434	16	ENSGALG00000006156	14
NSMCE1	ENSG00000169189	16	ENSGALG00000006307	14
UBE2I	ENSG00000103275	16	ENSGALG00000006428	14
TSR3	ENSG00000007520	16	ENSGALG00000006434	14
GNPTG	ENSG00000090581	16	ENSGALG00000006441	14
FOPNL	ENSG00000133393	16	ENSGALG00000006532	14
GDE1	ENSG00000006007	16	ENSGALG00000006916	14
POLR3E	ENSG00000058600	16	ENSGALG00000007008	14
NUBP1	ENSG00000103274	16	ENSGALG00000007241	14
C16orf72	ENSG00000182831	16	ENSGALG00000007291	14
USP7	ENSG00000187555	16	ENSGALG00000007307	14
GTF3C1	ENSG00000077235	16	ENSGALG00000007387	14
NPRL3	ENSG00000103148	16	ENSGALG00000007456	14
MRPL28	ENSG00000086504	16	ENSGALG00000007473	14
UBALD1	ENSG00000153443	16	ENSGALG00000007619	14
HMOX2	ENSG00000103415	16	ENSGALG00000007638	14
DNAJA3	ENSG00000103423	16	ENSGALG00000007821	14
ATP6V0C	ENSG00000185883	16	ENSGALG00000009229	14
TELO2	ENSG00000100726	16	ENSGALG00000009297	14
HN1L	ENSG00000206053	16	ENSGALG00000009346	14
POLR3K	ENSG00000161980	16	ENSGALG00000017681	14
FAM173A	ENSG00000103254	16	ENSGALG00000021364	14
FAHD1	ENSG00000180185	16	ENSGALG00000024041	14
SNRNP25	ENSG00000161981	16	ENSGALG00000026559	14
NME3	ENSG00000103024	16	ENSGALG00000027635	14
MPG	ENSG00000103152	16	ENSGALG00000028691	14
AXIN1	ENSG00000103126	16	ENSGALG00000029402	14
RAB40C	ENSG00000197562	16	ENSGALG00000030481	14
CLCN7	ENSG00000103249	16	ENSGALG00000030826	14
ECI1	ENSG00000167969	16	ENSGALG00000031563	14
RSL1D1	ENSG00000171490	16	ENSGALG00000033690	14
ITPRIPL2	ENSG00000205730	16	ENSGALG00000033806	14
DEXI	ENSG00000182108	16	ENSGALG00000035113	14
METRN	ENSG00000103260	16	ENSGALG00000035634	14
CDIP1	ENSG00000089486	16	ENSGALG00000036502	14
JMJD8	ENSG00000161999	16	ENSGALG00000036577	14
MGRN1	ENSG00000102858	16	ENSGALG00000037492	14
GLYR1	ENSG00000140632	16	ENSGALG00000038338	14
TRAP1	ENSG00000126602	16	ENSGALG00000039951	14
NTAN1	ENSG00000157045	16	ENSGALG00000040905	14
STUB1	ENSG00000103266	16	ENSGALG00000041432	14
RRN3	ENSG00000085721	16	ENSGALG00000041989	14
NAA60	ENSG00000122390	16	ENSGALG00000042322	14
KAT8	ENSG00000103510	16	ENSGALG00000029889	AADN04006183.1
DDX19A	ENSG00000168872	16	ENSGALG00000030553	AADN04018111.1
ZNF668	ENSG00000167394	16	ENSGALG00000036905	KQ759672.1
METTL16	ENSG00000127804	17	ENSGALG00000014901	1
DHRS7B	ENSG00000109016	17	ENSGALG00000004759	14
COPS3	ENSG00000141030	17	ENSGALG00000004834	14
ATPAF2	ENSG00000171953	17	ENSGALG00000004926	14
DRG2	ENSG00000108591	17	ENSGALG00000004953	14
ALKBH5	ENSG00000091542	17	ENSGALG00000043693	14
UBB	ENSG00000170315	17	ENSGALG00000041277	15
ELAC2	ENSG00000006744	17	ENSGALG00000001036	18
NDEL1	ENSG00000166579	17	ENSGALG00000001163	18
STX8	ENSG00000170310	17	ENSGALG00000001238	18
TBCD	ENSG00000141556	17	ENSGALG00000001503	18
WDR45B	ENSG00000141580	17	ENSGALG00000001563	18
FOXK2	ENSG00000141568	17	ENSGALG00000001577	18
NARF	ENSG00000141562	17	ENSGALG00000001603	18
OGFOD3	ENSG00000181396	17	ENSGALG00000001618	18
MFSD11	ENSG00000092931	17	ENSGALG00000001777	18
JMJD6	ENSG00000070495	17	ENSGALG00000001802	18
EXOC7	ENSG00000182473	17	ENSGALG00000002050	18
SRP68	ENSG00000167881	17	ENSGALG00000002062	18
ACOX1	ENSG00000161533	17	ENSGALG00000002159	18
MRPL38	ENSG00000204316	17	ENSGALG00000002194	18
WBP2	ENSG00000132471	17	ENSGALG00000002219	18
SAP30BP	ENSG00000161526	17	ENSGALG00000002415	18
CSNK1D	ENSG00000141551	17	ENSGALG00000002719	18
GPS1	ENSG00000169727	17	ENSGALG00000002827	18
RFNG	ENSG00000169733	17	ENSGALG00000002841	18
UTP6	ENSG00000108651	17	ENSGALG00000003260	18
SUZ12	ENSG00000178691	17	ENSGALG00000003277	18
RHOT1	ENSG00000126858	17	ENSGALG00000003397	18
ZNF207	ENSG00000010244	17	ENSGALG00000003454	18
TEX2	ENSG00000136478	17	ENSGALG00000003496	18
C17orf58	ENSG00000186665	17	ENSGALG00000003590	18
NOL11	ENSG00000130935	17	ENSGALG00000003650	18
PRKAR1A	ENSG00000108946	17	ENSGALG00000004237	18
CCDC137	ENSG00000185298	17	ENSGALG00000004505	18
NPLOC4	ENSG00000182446	17	ENSGALG00000004583	18
HGS	ENSG00000185359	17	ENSGALG00000007224	18
ALYREF	ENSG00000183684	17	ENSGALG00000007237	18
TOB1	ENSG00000141232	17	ENSGALG00000007364	18
LUC7L3	ENSG00000108848	17	ENSGALG00000007386	18
LRRC59	ENSG00000108829	17	ENSGALG00000007673	18
ATP5H	ENSG00000167863	17	ENSGALG00000007926	18
ARMC7	ENSG00000125449	17	ENSGALG00000007961	18
NUP85	ENSG00000125450	17	ENSGALG00000007974	18
MRPS7	ENSG00000125445	17	ENSGALG00000007999	18
ARHGDIA	ENSG00000141522	17	ENSGALG00000008443	18
CANT1	ENSG00000171302	17	ENSGALG00000011822	18
PRPSAP1	ENSG00000161542	17	ENSGALG00000021539	18
ANAPC11	ENSG00000141552	17	ENSGALG00000023308	18
PSMD12	ENSG00000197170	17	ENSGALG00000026225	18
CHMP6	ENSG00000176108	17	ENSGALG00000026428	18
MIF4GD	ENSG00000125457	17	ENSGALG00000026715	18
HELZ	ENSG00000198265	17	ENSGALG00000027152	18
COX11	ENSG00000166260	17	ENSGALG00000027190	18
COG1	ENSG00000166685	17	ENSGALG00000029893	18
SCO1	ENSG00000133028	17	ENSGALG00000030475	18
SPAG9	ENSG00000008294	17	ENSGALG00000034001	18
BPTF	ENSG00000171634	17	ENSGALG00000038222	18
MRPL27	ENSG00000108826	17	ENSGALG00000038812	18
GAA	ENSG00000171298	17	ENSGALG00000038853	18
ASPSCR1	ENSG00000169696	17	ENSGALG00000039172	18
HEXDC	ENSG00000169660	17	ENSGALG00000039839	18
ADPRM	ENSG00000170222	17	ENSGALG00000041763	18
MRPL12	ENSG00000262814	17	ENSGALG00000045753	18
SUPT6H	ENSG00000109111	17	ENSGALG00000000146	19
SUPT4H1	ENSG00000213246	17	ENSGALG00000000944	19
MYBBP1A	ENSG00000132382	17	ENSGALG00000001363	19
ANKFY1	ENSG00000185722	17	ENSGALG00000001467	19
CYB5D2	ENSG00000167740	17	ENSGALG00000001479	19
DHX33	ENSG00000005100	17	ENSGALG00000001630	19
MIS12	ENSG00000167842	17	ENSGALG00000001632	19
C1QBP	ENSG00000108561	17	ENSGALG00000001654	19
RPAIN	ENSG00000129197	17	ENSGALG00000001666	19
RABEP1	ENSG00000029725	17	ENSGALG00000001737	19
TAF15	ENSG00000270647	17	ENSGALG00000002060	19
PEX12	ENSG00000108733	17	ENSGALG00000002151	19
LIG3	ENSG00000005156	17	ENSGALG00000002288	19
YWHAE	ENSG00000108953	17	ENSGALG00000002661	19
INPP5K	ENSG00000132376	17	ENSGALG00000002739	19
PRPF8	ENSG00000174231	17	ENSGALG00000002943	19
DPH1	ENSG00000108963	17	ENSGALG00000003082	19
SRR	ENSG00000167720	17	ENSGALG00000003155	19
POLDIP2	ENSG00000004142	17	ENSGALG00000003211	19
PIGS	ENSG00000087111	17	ENSGALG00000003665	19
KIAA0100	ENSG00000007202	17	ENSGALG00000003766	19
ERAL1	ENSG00000132591	17	ENSGALG00000003995	19
NUFIP2	ENSG00000108256	17	ENSGALG00000004042	19
NSRP1	ENSG00000126653	17	ENSGALG00000004186	19
BLMH	ENSG00000108578	17	ENSGALG00000004259	19
CPD	ENSG00000108582	17	ENSGALG00000004295	19
GOSR1	ENSG00000108587	17	ENSGALG00000004326	19
TIMM22	ENSG00000177370	17	ENSGALG00000004383	19
TTC19	ENSG00000011295	17	ENSGALG00000004416	19
NCOR1	ENSG00000141027	17	ENSGALG00000004477	19
CLTC	ENSG00000141367	17	ENSGALG00000005139	19
PTRH2	ENSG00000141378	17	ENSGALG00000005150	19
TUBD1	ENSG00000108423	17	ENSGALG00000005173	19
RPS6KB1	ENSG00000108443	17	ENSGALG00000005198	19
MED13	ENSG00000108510	17	ENSGALG00000005230	19
GGNBP2	ENSG00000278311	17	ENSGALG00000005397	19
AATF	ENSG00000275700	17	ENSGALG00000005420	19
DYNLL2	ENSG00000264364	17	ENSGALG00000005522	19
SRSF1	ENSG00000136450	17	ENSGALG00000005525	19
MRPS23	ENSG00000181610	17	ENSGALG00000005559	19
TNFAIP1	ENSG00000109079	17	ENSGALG00000005715	19
PAFAH1B1	ENSG00000007168	17	ENSGALG00000005834	19
PIGW	ENSG00000277161	17	ENSGALG00000023554	19
ZSWIM7	ENSG00000214941	17	ENSGALG00000023686	19
TMEM199	ENSG00000244045	17	ENSGALG00000023757	19
ZNHIT3	ENSG00000273611	17	ENSGALG00000026031	19
EMC6	ENSG00000127774	17	ENSGALG00000026492	19
WDR81	ENSG00000167716	17	ENSGALG00000026822	19
DUSP14	ENSG00000276023	17	ENSGALG00000027641	19
TXNDC17	ENSG00000129235	17	ENSGALG00000027950	19
YPEL2	ENSG00000175155	17	ENSGALG00000028801	19
MED31	ENSG00000108590	17	ENSGALG00000030401	19
FLOT2	ENSG00000132589	17	ENSGALG00000031216	19
PHF12	ENSG00000109118	17	ENSGALG00000031368	19
SDF2	ENSG00000132581	17	ENSGALG00000037709	19
MRM1	ENSG00000278619	17	ENSGALG00000039523	19
RAD51C	ENSG00000108384	17	ENSGALG00000040380	19
DERL2	ENSG00000072849	17	ENSGALG00000041844	19
VPS53	ENSG00000141252	17	ENSGALG00000042071	19
OVCA2	ENSG00000262664	17	ENSGALG00000045371	19
ZNF830	ENSG00000198783	17	ENSGALG00000013156	2
PLEKHM1	ENSG00000225190	17	ENSGALG00000000201	27
PSMC5	ENSG00000087191	17	ENSGALG00000000349	27
DCAF7	ENSG00000136485	17	ENSGALG00000000510	27
CCDC47	ENSG00000108588	17	ENSGALG00000000564	27
DDX42	ENSG00000198231	17	ENSGALG00000000581	27
CDC27	ENSG00000004897	17	ENSGALG00000000596	27
NMT1	ENSG00000136448	17	ENSGALG00000000857	27
DCAKD	ENSG00000172992	17	ENSGALG00000000870	27
EFTUD2	ENSG00000108883	17	ENSGALG00000000988	27
SNF8	ENSG00000159210	17	ENSGALG00000001309	27
UBE2Z	ENSG00000159202	17	ENSGALG00000001315	27
CALCOCO2	ENSG00000136436	17	ENSGALG00000001525	27
PSMB3	ENSG00000277791	17	ENSGALG00000001597	27
CWC25	ENSG00000273559	17	ENSGALG00000001624	27
CDK12	ENSG00000167258	17	ENSGALG00000001731	27
NBR1	ENSG00000188554	17	ENSGALG00000002765	27
RPL27	ENSG00000131469	17	ENSGALG00000002837	27
AARSD1	ENSG00000266967	17	ENSGALG00000002880	27
PSME3	ENSG00000131467	17	ENSGALG00000002937	27
FAM134C	ENSG00000141699	17	ENSGALG00000003162	27
MLX	ENSG00000108788	17	ENSGALG00000003199	27
STAT3	ENSG00000168610	17	ENSGALG00000003267	27
GHDC	ENSG00000167925	17	ENSGALG00000003333	27
ACLY	ENSG00000131473	17	ENSGALG00000003475	27
SMARCE1	ENSG00000073584	17	ENSGALG00000003882	27
SPOP	ENSG00000121067	17	ENSGALG00000009939	27
MED24	ENSG00000008838	17	ENSGALG00000013506	27
MRPL10	ENSG00000159111	17	ENSGALG00000014387	27
STARD3	ENSG00000131748	17	ENSGALG00000014607	27
PSMD11	ENSG00000108671	17	ENSGALG00000024112	27
MIEN1	ENSG00000141741	17	ENSGALG00000026328	27
EIF1	ENSG00000173812	17	ENSGALG00000028517	27
COASY	ENSG00000068120	17	ENSGALG00000028866	27
NKIRAS2	ENSG00000168256	17	ENSGALG00000028971	27
ORMDL3	ENSG00000172057	17	ENSGALG00000029142	27
CASC3	ENSG00000108349	17	ENSGALG00000031813	27
DHX8	ENSG00000067596	17	ENSGALG00000032305	27
FTSJ3	ENSG00000108592	17	ENSGALG00000032993	27
PSMD3	ENSG00000108344	17	ENSGALG00000033162	27
VPS25	ENSG00000131475	17	ENSGALG00000034262	27
COA3	ENSG00000183978	17	ENSGALG00000034345	27
SLC35B1	ENSG00000121073	17	ENSGALG00000035057	27
PNPO	ENSG00000108439	17	ENSGALG00000036683	27
KPNB1	ENSG00000108424	17	ENSGALG00000036962	27
MRPL45	ENSG00000278845	17	ENSGALG00000038109	27
PHB	ENSG00000167085	17	ENSGALG00000038604	27
HEXIM1	ENSG00000186834	17	ENSGALG00000041926	27
DNAJC7	ENSG00000168259	17	ENSGALG00000042796	27
SLC25A39	ENSG00000013306	17	ENSGALG00000042894	27
EIF4A3	ENSG00000141543	17	ENSGALG00000008530	3
SLC25A11	ENSG00000108528	17	ENSGALG00000029383	AADN04001862.1
GABARAP	ENSG00000170296	17	ENSGALG00000035297	AADN04008044.1
EIF4A1	ENSG00000161960	17	ENSGALG00000041548	AADN04015470.1
POLR2A	ENSG00000181222	17	ENSGALG00000032698	KQ759409.1
TMEM101	ENSG00000091947	17	ENSGALG00000043148	KQ759560.1
RALBP1	ENSG00000017797	18	ENSGALG00000008405	2
KDSR	ENSG00000119537	18	ENSGALG00000012882	2
C18orf21	ENSG00000141428	18	ENSGALG00000013131	2
GALNT1	ENSG00000141429	18	ENSGALG00000013135	2
TIMM21	ENSG00000075336	18	ENSGALG00000013709	2
SOCS6	ENSG00000170677	18	ENSGALG00000013731	2
MPPE1	ENSG00000154889	18	ENSGALG00000013794	2
PSMG2	ENSG00000128789	18	ENSGALG00000013863	2
SEH1L	ENSG00000085415	18	ENSGALG00000013872	2
USP14	ENSG00000101557	18	ENSGALG00000014920	2
MIB1	ENSG00000101752	18	ENSGALG00000014974	2
RIOK3	ENSG00000101782	18	ENSGALG00000015004	2
NPC1	ENSG00000141458	18	ENSGALG00000015030	2
MAPRE2	ENSG00000166974	18	ENSGALG00000015215	2
ZADH2	ENSG00000180011	18	ENSGALG00000022882	2
PPP4R1	ENSG00000154845	18	ENSGALG00000032092	2
C18orf8	ENSG00000141452	18	ENSGALG00000033054	2
RBFA	ENSG00000101546	18	ENSGALG00000036067	2
NDUFV2	ENSG00000178127	18	ENSGALG00000036625	2
ZBTB14	ENSG00000198081	18	ENSGALG00000038340	2
ELP2	ENSG00000134759	18	ENSGALG00000039034	2
SNRPD1	ENSG00000167088	18	ENSGALG00000041334	2
PQLC1	ENSG00000122490	18	ENSGALG00000043150	2
SMAD4	ENSG00000141646	18	ENSGALG00000039417	25
TXNL1	ENSG00000091164	18	ENSGALG00000033862	Z
LMAN1	ENSG00000074695	18	ENSGALG00000034821	Z
PIK3C3	ENSG00000078142	18	ENSGALG00000035773	Z
DYM	ENSG00000141627	18	ENSGALG00000037426	Z
FECH	ENSG00000066926	18	ENSGALG00000038461	Z
NARS	ENSG00000134440	18	ENSGALG00000040506	Z
C18orf32	ENSG00000177576	18	ENSGALG00000042000	Z
URI1	ENSG00000105176	19	ENSGALG00000004506	11
PDCD5	ENSG00000105185	19	ENSGALG00000004648	11
PEPD	ENSG00000124299	19	ENSGALG00000004899	11
LSM14A	ENSG00000257103	19	ENSGALG00000004935	11
GPI	ENSG00000105220	19	ENSGALG00000004956	11
UBA2	ENSG00000126261	19	ENSGALG00000005006	11
CEBPG	ENSG00000153879	19	ENSGALG00000032365	11
POP4	ENSG00000105171	19	ENSGALG00000041972	11
VRK3	ENSG00000105053	19	ENSGALG00000035029	14
TIMM44	ENSG00000104980	19	ENSGALG00000000352	28
HNRNPM	ENSG00000099783	19	ENSGALG00000000377	28
LSM7	ENSG00000130332	19	ENSGALG00000000408	28
SPPL2B	ENSG00000005206	19	ENSGALG00000000430	28
RANBP3	ENSG00000031823	19	ENSGALG00000000577	28
MARCH2	ENSG00000099785	19	ENSGALG00000000599	28
RAB11B	ENSG00000185236	19	ENSGALG00000000613	28
ELAVL1	ENSG00000066044	19	ENSGALG00000000726	28
MFSD12	ENSG00000161091	19	ENSGALG00000000795	28
OAZ1	ENSG00000104904	19	ENSGALG00000000812	28
AP3D1	ENSG00000065000	19	ENSGALG00000000996	28
BTBD2	ENSG00000133243	19	ENSGALG00000001019	28
REXO1	ENSG00000079313	19	ENSGALG00000001043	28
MBD3	ENSG00000071655	19	ENSGALG00000001101	28
UBXN6	ENSG00000167671	19	ENSGALG00000001146	28
SIRT6	ENSG00000077463	19	ENSGALG00000001245	28
BSG	ENSG00000172270	19	ENSGALG00000001328	28
MLLT1	ENSG00000130382	19	ENSGALG00000001596	28
MED16	ENSG00000175221	19	ENSGALG00000001978	28
TMEM259	ENSG00000182087	19	ENSGALG00000002029	28
FZR1	ENSG00000105325	19	ENSGALG00000002085	28
POLR2E	ENSG00000099817	19	ENSGALG00000002591	28
GPX4	ENSG00000167468	19	ENSGALG00000002595	28
ARMC6	ENSG00000105676	19	ENSGALG00000003024	28
DDX49	ENSG00000105671	19	ENSGALG00000003130	28
COPE	ENSG00000105669	19	ENSGALG00000003153	28
UPF1	ENSG00000005007	19	ENSGALG00000003220	28
FKBP8	ENSG00000105701	19	ENSGALG00000003357	28
LSM4	ENSG00000130520	19	ENSGALG00000003385	28
USE1	ENSG00000053501	19	ENSGALG00000003703	28
SLC35E1	ENSG00000127526	19	ENSGALG00000003794	28
CHERP	ENSG00000085872	19	ENSGALG00000003824	28
AP1M1	ENSG00000072958	19	ENSGALG00000003959	28
NDUFS7	ENSG00000115286	19	ENSGALG00000009703	28
NCLN	ENSG00000125912	19	ENSGALG00000013369	28
SGTA	ENSG00000104969	19	ENSGALG00000014067	28
DAZAP1	ENSG00000071626	19	ENSGALG00000015200	28
DOHH	ENSG00000129932	19	ENSGALG00000017524	28
SLC39A3	ENSG00000141873	19	ENSGALG00000020582	28
WDR18	ENSG00000065268	19	ENSGALG00000021637	28
ZNF414	ENSG00000133250	19	ENSGALG00000024378	28
TMEM161A	ENSG00000064545	19	ENSGALG00000025809	28
ZBTB7A	ENSG00000178951	19	ENSGALG00000025907	28
TPGS1	ENSG00000141933	19	ENSGALG00000026780	28
C19orf70	ENSG00000174917	19	ENSGALG00000026847	28
TICAM1	ENSG00000127666	19	ENSGALG00000026850	28
NR2C2AP	ENSG00000184162	19	ENSGALG00000027375	28
MRPL54	ENSG00000183617	19	ENSGALG00000027611	28
HMG20B	ENSG00000064961	19	ENSGALG00000027838	28
TIMM13	ENSG00000099800	19	ENSGALG00000028937	28
AES	ENSG00000104964	19	ENSGALG00000029503	28
CCDC124	ENSG00000007080	19	ENSGALG00000030992	28
OCEL1	ENSG00000099330	19	ENSGALG00000031490	28
ATP5D	ENSG00000099624	19	ENSGALG00000032875	28
MIDN	ENSG00000167470	19	ENSGALG00000033150	28
EEF2	ENSG00000167658	19	ENSGALG00000033884	28
MPND	ENSG00000008382	19	ENSGALG00000034087	28
C19orf60	ENSG00000006015	19	ENSGALG00000034918	28
ABHD8	ENSG00000127220	19	ENSGALG00000036297	28
FAM32A	ENSG00000105058	19	ENSGALG00000036474	28
KXD1	ENSG00000105700	19	ENSGALG00000036736	28
DDA1	ENSG00000130311	19	ENSGALG00000037091	28
RFXANK	ENSG00000064490	19	ENSGALG00000037261	28
UBA52	ENSG00000221983	19	ENSGALG00000037716	28
STK11	ENSG00000118046	19	ENSGALG00000040008	28
LONP1	ENSG00000196365	19	ENSGALG00000040492	28
MPV17L2	ENSG00000254858	19	ENSGALG00000041429	28
CCDC94	ENSG00000105248	19	ENSGALG00000041520	28
THOP1	ENSG00000172009	19	ENSGALG00000041934	28
PGPEP1	ENSG00000130517	19	ENSGALG00000042080	28
SUGP1	ENSG00000105705	19	ENSGALG00000042132	28
GATAD2A	ENSG00000167491	19	ENSGALG00000042900	28
RNF126	ENSG00000070423	19	ENSGALG00000042948	28
JUND	ENSG00000130522	19	ENSGALG00000043641	28
GCDH	ENSG00000105607	19	ENSGALG00000034917	30
FARSA	ENSG00000179115	19	ENSGALG00000040258	30
CALR	ENSG00000179218	19	ENSGALG00000040368	30
MED29	ENSG00000063322	19	ENSGALG00000029330	32
EIF3K	ENSG00000178982	19	ENSGALG00000029343	32
NFKBIB	ENSG00000104825	19	ENSGALG00000029691	32
SIRT2	ENSG00000068903	19	ENSGALG00000029761	32
PAF1	ENSG00000006712	19	ENSGALG00000037879	32
MRPS12	ENSG00000128626	19	ENSGALG00000038667	32
SUPT5H	ENSG00000196235	19	ENSGALG00000039160	32
SAMD4B	ENSG00000179134	19	ENSGALG00000042804	32
PGLS	ENSG00000130313	19	ENSGALG00000030533	AADN04000659.1
BRD4	ENSG00000141867	19	ENSGALG00000034725	AADN04000659.1
POLR2I	ENSG00000105258	19	ENSGALG00000038595	AADN04000661.1
NAPA	ENSG00000105402	19	ENSGALG00000034747	AADN04000872.1
ECSIT	ENSG00000130159	19	ENSGALG00000043823	AADN04001212.1
HSPBP1	ENSG00000133265	19	ENSGALG00000042503	AADN04001595.1
ZBTB45	ENSG00000119574	19	ENSGALG00000033174	AADN04001603.1
UBL5	ENSG00000198258	19	ENSGALG00000035138	AADN04001978.1
PIN1	ENSG00000127445	19	ENSGALG00000042890	AADN04001978.1
MRI1	ENSG00000037757	19	ENSGALG00000034575	AADN04002442.1
ASNA1	ENSG00000198356	19	ENSGALG00000040782	AADN04003444.1
DNM2	ENSG00000079805	19	ENSGALG00000040741	AADN04004297.1
AKAP8	ENSG00000105127	19	ENSGALG00000043107	AADN04004788.1
ATP5SL	ENSG00000105341	19	ENSGALG00000039993	AADN04005662.1
MRPL4	ENSG00000105364	19	ENSGALG00000034194	AADN04006518.1
WDR83OS	ENSG00000105583	19	ENSGALG00000036991	AADN04006785.1
DHPS	ENSG00000095059	19	ENSGALG00000040259	AADN04006785.1
AP2S1	ENSG00000042753	19	ENSGALG00000042633	AADN04007734.1
PPP2R1A	ENSG00000105568	19	ENSGALG00000035898	AADN04007801.1
CIC	ENSG00000079432	19	ENSGALG00000041562	AADN04009324.1
TFPT	ENSG00000105619	19	ENSGALG00000033069	AADN04009916.1
NDUFB7	ENSG00000099795	19	ENSGALG00000038714	AADN04011608.1
CLPP	ENSG00000125656	19	ENSGALG00000029438	AADN04012782.1
TRAPPC5	ENSG00000181029	19	ENSGALG00000039088	AADN04013396.1
SNRNP70	ENSG00000104852	19	ENSGALG00000034738	AADN04013882.1
CDC37	ENSG00000105401	19	ENSGALG00000036413	AADN04017341.1
SNRPD2	ENSG00000125743	19	ENSGALG00000042282	AADN04018566.1
KHSRP	ENSG00000088247	19	ENSGALG00000039511	AADN04020004.1
PRPF31	ENSG00000105618	19	ENSGALG00000035427	AADN04020081.1
ATG4D	ENSG00000130734	19	ENSGALG00000036957	AADN04020544.1
YIF1B	ENSG00000167645	19	ENSGALG00000037586	AADN04021476.1
LRFN3	ENSG00000126243	19	ENSGALG00000034282	KQ759481.1
OPA3	ENSG00000125741	19	ENSGALG00000037569	KQ759481.1
ECH1	ENSG00000104823	19	ENSGALG00000030164	KQ759482.1
SAE1	ENSG00000142230	19	ENSGALG00000037486	KQ759539.1
MCOLN1	ENSG00000090674	19	ENSGALG00000034328	KQ759549.1
PNPLA6	ENSG00000032444	19	ENSGALG00000039408	KQ759549.1
RPS5	ENSG00000083845	19	ENSGALG00000044453	KQ759552.1
EIF3G	ENSG00000130811	19	ENSGALG00000034475	KQ759557.1
ARHGAP35	ENSG00000160007	19	ENSGALG00000036101	KQ759559.1
CC2D1A	ENSG00000132024	19	ENSGALG00000041008	KQ759570.1
ZNF865	ENSG00000261221	19	ENSGALG00000042792	KQ759663.1
COX6B1	ENSG00000126267	19	ENSGALG00000031099	KQ759665.1
TPRKB	ENSG00000144034	2	ENSGALG00000013018	1
LIPT1	ENSG00000144182	2	ENSGALG00000016758	1
MITD1	ENSG00000158411	2	ENSGALG00000016759	1
EIF5B	ENSG00000158417	2	ENSGALG00000016764	1
RPL31	ENSG00000071082	2	ENSGALG00000016775	1
MAP4K4	ENSG00000071054	2	ENSGALG00000016781	1
MRPS9	ENSG00000135972	2	ENSGALG00000016794	1
C2orf49	ENSG00000135974	2	ENSGALG00000016796	1
UXS1	ENSG00000115652	2	ENSGALG00000016801	1
RANBP2	ENSG00000153201	2	ENSGALG00000016808	1
TXNDC9	ENSG00000115514	2	ENSGALG00000032090	1
TMEM131	ENSG00000075568	2	ENSGALG00000037353	1
MPHOSPH10	ENSG00000124383	2	ENSGALG00000003906	10
MCEE	ENSG00000124370	2	ENSGALG00000003913	10
SMPD4	ENSG00000136699	2	ENSGALG00000006455	15
MRPL53	ENSG00000204822	2	ENSGALG00000037867	2
SLC20A1	ENSG00000144136	2	ENSGALG00000013740	22
PCYOX1	ENSG00000116005	2	ENSGALG00000013878	22
TIA1	ENSG00000116001	2	ENSGALG00000013879	22
SNRNP27	ENSG00000124380	2	ENSGALG00000013883	22
SNRPG	ENSG00000143977	2	ENSGALG00000028409	22
NFU1	ENSG00000169599	2	ENSGALG00000030200	22
STAMBP	ENSG00000124356	2	ENSGALG00000042555	22
POLE4	ENSG00000115350	2	ENSGALG00000031679	28
PEX13	ENSG00000162928	2	ENSGALG00000007832	3
ERLEC1	ENSG00000068912	2	ENSGALG00000008172	3
MRPS5	ENSG00000144029	2	ENSGALG00000008550	3
CCT4	ENSG00000115484	2	ENSGALG00000008812	3
AFTPH	ENSG00000119844	2	ENSGALG00000008828	3
UGP2	ENSG00000169764	2	ENSGALG00000008855	3
COMMD1	ENSG00000173163	2	ENSGALG00000008931	3
FBXO11	ENSG00000138081	2	ENSGALG00000008944	3
MSH6	ENSG00000116062	2	ENSGALG00000008957	3
PNO1	ENSG00000115946	2	ENSGALG00000009093	3
THADA	ENSG00000115970	2	ENSGALG00000009932	3
LRPPRC	ENSG00000138095	2	ENSGALG00000009967	3
CRIPT	ENSG00000119878	2	ENSGALG00000010014	3
BRE	ENSG00000158019	2	ENSGALG00000010039	3
SUPT7L	ENSG00000119760	2	ENSGALG00000010048	3
FAM98A	ENSG00000119812	2	ENSGALG00000010428	3
YIPF4	ENSG00000119820	2	ENSGALG00000010547	3
FEZ2	ENSG00000171055	2	ENSGALG00000010594	3
DPY30	ENSG00000162961	2	ENSGALG00000010621	3
MEMO1	ENSG00000162959	2	ENSGALG00000010624	3
ACP1	ENSG00000143727	2	ENSGALG00000016363	3
TRAPPC12	ENSG00000171853	2	ENSGALG00000016387	3
ITGB1BP1	ENSG00000119185	2	ENSGALG00000016421	3
IAH1	ENSG00000134330	2	ENSGALG00000016425	3
ODC1	ENSG00000115758	2	ENSGALG00000016444	3
NOL10	ENSG00000115761	2	ENSGALG00000016445	3
LPIN1	ENSG00000134324	2	ENSGALG00000016456	3
DDX1	ENSG00000079785	2	ENSGALG00000016461	3
TTC32	ENSG00000183891	2	ENSGALG00000016476	3
PUM2	ENSG00000055917	2	ENSGALG00000016481	3
RHOB	ENSG00000143878	2	ENSGALG00000016485	3
HS1BP3	ENSG00000118960	2	ENSGALG00000016486	3
UBXN2A	ENSG00000173960	2	ENSGALG00000016497	3
GPN1	ENSG00000198522	2	ENSGALG00000016505	3
NRBP1	ENSG00000115216	2	ENSGALG00000016512	3
ZNF513	ENSG00000163795	2	ENSGALG00000016516	3
RAB10	ENSG00000084733	2	ENSGALG00000016535	3
HADHA	ENSG00000084754	2	ENSGALG00000016536	3
PTRHD1	ENSG00000184924	2	ENSGALG00000016610	3
NCOA1	ENSG00000084676	2	ENSGALG00000016617	3
RDH14	ENSG00000240857	2	ENSGALG00000019873	3
PIGF	ENSG00000151665	2	ENSGALG00000020057	3
TMEM214	ENSG00000119777	2	ENSGALG00000022850	3
ADI1	ENSG00000182551	2	ENSGALG00000025796	3
SERTAD2	ENSG00000179833	2	ENSGALG00000026298	3
LGALSL	ENSG00000119862	2	ENSGALG00000027096	3
RTN4	ENSG00000115310	2	ENSGALG00000029261	3
XPO1	ENSG00000082898	2	ENSGALG00000029476	3
PPM1B	ENSG00000138032	2	ENSGALG00000030691	3
GTF3C2	ENSG00000115207	2	ENSGALG00000031281	3
RAB1A	ENSG00000138069	2	ENSGALG00000031582	3
SNX17	ENSG00000115234	2	ENSGALG00000032468	3
WDR43	ENSG00000163811	2	ENSGALG00000032529	3
VRK2	ENSG00000028116	2	ENSGALG00000032770	3
PREB	ENSG00000143994	2	ENSGALG00000033143	3
EIF2B4	ENSG00000115211	2	ENSGALG00000033575	3
ATL2	ENSG00000119787	2	ENSGALG00000037289	3
COX7A2L	ENSG00000115944	2	ENSGALG00000037996	3
CEBPZ	ENSG00000115816	2	ENSGALG00000040335	3
MRPL33	ENSG00000243147	2	ENSGALG00000041060	3
PNPT1	ENSG00000138035	2	ENSGALG00000043545	3
MARS2	ENSG00000247626	2	ENSGALG00000004019	4
PTCD3	ENSG00000132300	2	ENSGALG00000015773	4
IMMT	ENSG00000132305	2	ENSGALG00000015783	4
RNF103	ENSG00000239305	2	ENSGALG00000015809	4
RMND5A	ENSG00000153561	2	ENSGALG00000015815	4
EIF2AK3	ENSG00000172071	2	ENSGALG00000015958	4
SUCLG1	ENSG00000163541	2	ENSGALG00000015961	4
CCT7	ENSG00000135624	2	ENSGALG00000016088	4
PRADC1	ENSG00000135617	2	ENSGALG00000016089	4
MRPL35	ENSG00000132313	2	ENSGALG00000022950	4
ATIC	ENSG00000138363	2	ENSGALG00000003570	7
ASB1	ENSG00000065802	2	ENSGALG00000004272	7
NDUFA10	ENSG00000130414	2	ENSGALG00000004302	7
GTF3C3	ENSG00000119041	2	ENSGALG00000007958	7
SF3B1	ENSG00000115524	2	ENSGALG00000008038	7
C2orf69	ENSG00000178074	2	ENSGALG00000008136	7
BZW1	ENSG00000082153	2	ENSGALG00000008220	7
NIF3L1	ENSG00000196290	2	ENSGALG00000008226	7
NDUFB3	ENSG00000119013	2	ENSGALG00000008239	7
ALS2	ENSG00000003393	2	ENSGALG00000008415	7
SUMO1	ENSG00000116030	2	ENSGALG00000008435	7
NOP58	ENSG00000055044	2	ENSGALG00000008454	7
WDR12	ENSG00000138442	2	ENSGALG00000008470	7
METTL21A	ENSG00000144401	2	ENSGALG00000008493	7
FASTKD2	ENSG00000118246	2	ENSGALG00000008529	7
EEF1B2	ENSG00000114942	2	ENSGALG00000008590	7
DNAJC10	ENSG00000077232	2	ENSGALG00000008862	7
CWC22	ENSG00000163510	2	ENSGALG00000009001	7
AGPS	ENSG00000018510	2	ENSGALG00000009236	7
NFE2L2	ENSG00000116044	2	ENSGALG00000009240	7
MTX2	ENSG00000128654	2	ENSGALG00000009264	7
ATP5G3	ENSG00000154518	2	ENSGALG00000009286	7
ATF2	ENSG00000115966	2	ENSGALG00000009287	7
HAT1	ENSG00000128708	2	ENSGALG00000009525	7
TLK1	ENSG00000198586	2	ENSGALG00000009569	7
GORASP2	ENSG00000115806	2	ENSGALG00000009583	7
METTL5	ENSG00000138382	2	ENSGALG00000009676	7
PPIG	ENSG00000138398	2	ENSGALG00000009839	7
TANK	ENSG00000136560	2	ENSGALG00000011131	7
STK16	ENSG00000115661	2	ENSGALG00000011326	7
RNF25	ENSG00000163481	2	ENSGALG00000011375	7
BCS1L	ENSG00000074582	2	ENSGALG00000011386	7
ZNF142	ENSG00000115568	2	ENSGALG00000011393	7
TMBIM1	ENSG00000135926	2	ENSGALG00000011436	7
AAMP	ENSG00000127837	2	ENSGALG00000011445	7
ARPC2	ENSG00000163466	2	ENSGALG00000011452	7
SMARCAL1	ENSG00000138375	2	ENSGALG00000011475	7
XRCC5	ENSG00000079246	2	ENSGALG00000011492	7
ERCC3	ENSG00000163161	2	ENSGALG00000011515	7
TMEM177	ENSG00000144120	2	ENSGALG00000011593	7
TSN	ENSG00000211460	2	ENSGALG00000011652	7
C2orf76	ENSG00000186132	2	ENSGALG00000012113	7
DDX18	ENSG00000088205	2	ENSGALG00000012147	7
SLC35F5	ENSG00000115084	2	ENSGALG00000012166	7
RAB3GAP1	ENSG00000115839	2	ENSGALG00000012214	7
UBXN4	ENSG00000144224	2	ENSGALG00000012259	7
DARS	ENSG00000115866	2	ENSGALG00000012355	7
ORC4	ENSG00000115947	2	ENSGALG00000012448	7
MMADHC	ENSG00000168288	2	ENSGALG00000012473	7
STAM2	ENSG00000115145	2	ENSGALG00000012513	7
PRPF40A	ENSG00000196504	2	ENSGALG00000012526	7
MARCH7	ENSG00000136536	2	ENSGALG00000012584	7
CIR1	ENSG00000138433	2	ENSGALG00000014276	7
UBE2E3	ENSG00000170035	2	ENSGALG00000020793	7
PNKD	ENSG00000127838	2	ENSGALG00000022166	7
INSIG2	ENSG00000125629	2	ENSGALG00000028046	7
ZFAND2B	ENSG00000158552	2	ENSGALG00000029226	7
SCRN3	ENSG00000144306	2	ENSGALG00000031751	7
COPS8	ENSG00000198612	2	ENSGALG00000033385	7
PMS1	ENSG00000064933	2	ENSGALG00000034011	7
ORMDL1	ENSG00000128699	2	ENSGALG00000036257	7
ACVR1	ENSG00000115170	2	ENSGALG00000037301	7
COQ10B	ENSG00000115520	2	ENSGALG00000038440	7
ASNSD1	ENSG00000138381	2	ENSGALG00000041666	7
ZC3H15	ENSG00000065548	2	ENSGALG00000041857	7
ATG16L1	ENSG00000085978	2	ENSGALG00000001619	9
IWS1	ENSG00000163166	2	ENSGALG00000001803	9
WDR33	ENSG00000136709	2	ENSGALG00000002043	9
POLR2D	ENSG00000144231	2	ENSGALG00000002057	9
FAM168B	ENSG00000152102	2	ENSGALG00000002172	9
TRIP12	ENSG00000153827	2	ENSGALG00000002929	9
AGFG1	ENSG00000173744	2	ENSGALG00000003052	9
MRPL44	ENSG00000135900	2	ENSGALG00000003067	9
MFF	ENSG00000168958	2	ENSGALG00000003079	9
RHBDD1	ENSG00000144468	2	ENSGALG00000004957	9
ACSL3	ENSG00000123983	2	ENSGALG00000005206	9
FARSB	ENSG00000116120	2	ENSGALG00000005236	9
HDLBP	ENSG00000115677	2	ENSGALG00000005823	9
ILKAP	ENSG00000132323	2	ENSGALG00000006253	9
THAP4	ENSG00000176946	2	ENSGALG00000006283	9
ATG4B	ENSG00000168397	2	ENSGALG00000006298	9
PSMD1	ENSG00000173692	2	ENSGALG00000007664	9
COPS7B	ENSG00000144524	2	ENSGALG00000007752	9
DIS3L2	ENSG00000144535	2	ENSGALG00000007767	9
EIF4E2	ENSG00000135930	2	ENSGALG00000007919	9
CAB39	ENSG00000135932	2	ENSGALG00000027262	9
IMP4	ENSG00000136718	2	ENSGALG00000029152	9
PPP1R7	ENSG00000115685	2	ENSGALG00000031766	9
NCL	ENSG00000115053	2	ENSGALG00000032930	9
PDE6D	ENSG00000156973	2	ENSGALG00000033062	9
D2HGDH	ENSG00000180902	2	ENSGALG00000039535	9
ARL5A	ENSG00000162980	2	ENSGALG00000041099	AADN04000639.1
ELMOD3	ENSG00000115459	2	ENSGALG00000046248	AADN04000662.1
CHCHD5	ENSG00000125611	2	ENSGALG00000030457	AADN04000744.1
SNRNP200	ENSG00000144028	2	ENSGALG00000031298	AADN04000952.1
CIAO1	ENSG00000144021	2	ENSGALG00000035817	AADN04000952.1
COX5B	ENSG00000135940	2	ENSGALG00000033446	AADN04001130.1
PSMD14	ENSG00000115233	2	ENSGALG00000034883	AADN04016876.1
AUP1	ENSG00000115307	2	ENSGALG00000030148	KQ759405.1
HTRA2	ENSG00000115317	2	ENSGALG00000030931	KQ759405.1
PCGF1	ENSG00000115289	2	ENSGALG00000030118	KQ759550.1
MOGS	ENSG00000115275	2	ENSGALG00000041152	KQ759550.1
PSMF1	ENSG00000125818	20	ENSGALG00000000259	20
AAR2	ENSG00000131043	20	ENSGALG00000001034	20
DLGAP4	ENSG00000080845	20	ENSGALG00000001046	20
GGT7	ENSG00000131067	20	ENSGALG00000001062	20
NCOA6	ENSG00000198646	20	ENSGALG00000001182	20
PIGU	ENSG00000101464	20	ENSGALG00000001219	20
RBM39	ENSG00000131051	20	ENSGALG00000001550	20
CHMP4B	ENSG00000101421	20	ENSGALG00000002095	20
PXMP4	ENSG00000101417	20	ENSGALG00000003042	20
TRPC4AP	ENSG00000100991	20	ENSGALG00000003147	20
GSS	ENSG00000100983	20	ENSGALG00000003281	20
ACSS2	ENSG00000131069	20	ENSGALG00000003362	20
ACTR5	ENSG00000101442	20	ENSGALG00000003559	20
DNTTIP1	ENSG00000101457	20	ENSGALG00000003575	20
TOP1	ENSG00000198900	20	ENSGALG00000003681	20
RPN2	ENSG00000118705	20	ENSGALG00000003815	20
PIGT	ENSG00000124155	20	ENSGALG00000003909	20
YWHAB	ENSG00000166913	20	ENSGALG00000004143	20
SERINC3	ENSG00000132824	20	ENSGALG00000004220	20
TP53RK	ENSG00000172315	20	ENSGALG00000004469	20
ARFGEF2	ENSG00000124198	20	ENSGALG00000004663	20
STAU1	ENSG00000124214	20	ENSGALG00000004736	20
TAF4	ENSG00000130699	20	ENSGALG00000005121	20
LSM14B	ENSG00000149657	20	ENSGALG00000005125	20
OSBPL2	ENSG00000130703	20	ENSGALG00000005195	20
OGFR	ENSG00000060491	20	ENSGALG00000005609	20
GID8	ENSG00000101193	20	ENSGALG00000005700	20
PRPF6	ENSG00000101161	20	ENSGALG00000006001	20
UCKL1	ENSG00000198276	20	ENSGALG00000006040	20
ARFRP1	ENSG00000101246	20	ENSGALG00000006101	20
NSFL1C	ENSG00000088833	20	ENSGALG00000006182	20
TBC1D20	ENSG00000125875	20	ENSGALG00000006201	20
BCL2L1	ENSG00000171552	20	ENSGALG00000006211	20
TM9SF4	ENSG00000101337	20	ENSGALG00000006568	20
POFUT1	ENSG00000101346	20	ENSGALG00000006594	20
ASXL1	ENSG00000171456	20	ENSGALG00000006612	20
COMMD7	ENSG00000149600	20	ENSGALG00000006630	20
CDK5RAP1	ENSG00000101391	20	ENSGALG00000006738	20
RPRD1B	ENSG00000101413	20	ENSGALG00000006788	20
TTI1	ENSG00000101407	20	ENSGALG00000006791	20
CTNNBL1	ENSG00000132792	20	ENSGALG00000006817	20
ACOT8	ENSG00000101473	20	ENSGALG00000006842	20
CTSA	ENSG00000064601	20	ENSGALG00000006876	20
DDX27	ENSG00000124228	20	ENSGALG00000006974	20
NELFCD	ENSG00000101158	20	ENSGALG00000007477	20
VAPB	ENSG00000124164	20	ENSGALG00000007549	20
RAB22A	ENSG00000124209	20	ENSGALG00000007554	20
RTFDC1	ENSG00000022277	20	ENSGALG00000007709	20
CSTF1	ENSG00000101138	20	ENSGALG00000007757	20
FAM210B	ENSG00000124098	20	ENSGALG00000007771	20
PFDN4	ENSG00000101132	20	ENSGALG00000007792	20
ADNP	ENSG00000101126	20	ENSGALG00000007989	20
PTPN1	ENSG00000196396	20	ENSGALG00000008010	20
SPATA2	ENSG00000158480	20	ENSGALG00000008026	20
DPM1	ENSG00000000419	20	ENSGALG00000017366	20
SLC35C2	ENSG00000080189	20	ENSGALG00000020939	20
PCIF1	ENSG00000100982	20	ENSGALG00000023547	20
ROMO1	ENSG00000125995	20	ENSGALG00000027416	20
ERGIC3	ENSG00000125991	20	ENSGALG00000027834	20
RBM12	ENSG00000244462	20	ENSGALG00000030253	20
PSMA7	ENSG00000101182	20	ENSGALG00000030411	20
EIF2S2	ENSG00000125977	20	ENSGALG00000033196	20
AHCY	ENSG00000101444	20	ENSGALG00000033677	20
RALY	ENSG00000125970	20	ENSGALG00000033696	20
DYNLRB1	ENSG00000125971	20	ENSGALG00000034509	20
DNAJC5	ENSG00000101152	20	ENSGALG00000035378	20
ZHX3	ENSG00000174306	20	ENSGALG00000039155	20
CPNE1	ENSG00000214078	20	ENSGALG00000040856	20
ZNF335	ENSG00000198026	20	ENSGALG00000041370	20
PCNA	ENSG00000132646	20	ENSGALG00000029292	22
CDS2	ENSG00000101290	20	ENSGALG00000030406	22
TMEM230	ENSG00000089063	20	ENSGALG00000036876	22
GZF1	ENSG00000125812	20	ENSGALG00000008350	3
CRNKL1	ENSG00000101343	20	ENSGALG00000008429	3
RIN2	ENSG00000132669	20	ENSGALG00000008457	3
ABHD12	ENSG00000100997	20	ENSGALG00000008525	3
ENTPD6	ENSG00000197586	20	ENSGALG00000008563	3
SNX5	ENSG00000089006	20	ENSGALG00000008691	3
MGME1	ENSG00000125871	20	ENSGALG00000008698	3
MKKS	ENSG00000125863	20	ENSGALG00000009013	3
CRLS1	ENSG00000088766	20	ENSGALG00000009214	3
SNRPB2	ENSG00000125870	20	ENSGALG00000026999	3
TMX4	ENSG00000125827	20	ENSGALG00000028587	3
ESF1	ENSG00000089048	20	ENSGALG00000034768	3
MRPS26	ENSG00000125901	20	ENSGALG00000014118	4
PANK2	ENSG00000125779	20	ENSGALG00000015978	4
DDRGK1	ENSG00000198171	20	ENSGALG00000016003	4
ATRN	ENSG00000088812	20	ENSGALG00000016034	4
UBOX5	ENSG00000185019	20	ENSGALG00000035134	4
MAVS	ENSG00000088888	20	ENSGALG00000040428	4
FASTKD5	ENSG00000215251	20	ENSGALG00000045410	4
NAA20	ENSG00000173418	20	ENSGALG00000012587	7
ITPA	ENSG00000125877	20	ENSGALG00000003250	8
NOP56	ENSG00000101361	20	ENSGALG00000032730	AADN04000623.1
IDH3B	ENSG00000101365	20	ENSGALG00000033888	AADN04000623.1
VPS16	ENSG00000215305	20	ENSGALG00000034510	AADN04000623.1
CSTB	ENSG00000160213	21	ENSGALG00000014410	1
NRIP1	ENSG00000180530	21	ENSGALG00000015681	1
USP25	ENSG00000155313	21	ENSGALG00000015693	1
ATP5J	ENSG00000154723	21	ENSGALG00000015751	1
USP16	ENSG00000156256	21	ENSGALG00000015813	1
CCT8	ENSG00000156261	21	ENSGALG00000015821	1
SOD1	ENSG00000142168	21	ENSGALG00000015844	1
RCAN1	ENSG00000159200	21	ENSGALG00000016014	1
DSCR3	ENSG00000157538	21	ENSGALG00000016052	1
WRB	ENSG00000182093	21	ENSGALG00000016070	1
ZBTB21	ENSG00000173276	21	ENSGALG00000016147	1
MRPS6	ENSG00000243927	21	ENSGALG00000027579	1
IFNAR1	ENSG00000142166	21	ENSGALG00000030363	1
AGPAT3	ENSG00000160216	21	ENSGALG00000031932	1
SCAF4	ENSG00000156304	21	ENSGALG00000033965	1
TMEM50B	ENSG00000142188	21	ENSGALG00000034396	1
PAXBP1	ENSG00000159086	21	ENSGALG00000036833	1
GART	ENSG00000159131	21	ENSGALG00000037076	1
PIGP	ENSG00000185808	21	ENSGALG00000038098	1
MCM3AP	ENSG00000160294	21	ENSGALG00000004363	7
LSS	ENSG00000160285	21	ENSGALG00000006198	7
UBE2G2	ENSG00000184787	21	ENSGALG00000005667	9
C21orf2	ENSG00000160226	21	ENSGALG00000006539	9
SUMO3	ENSG00000184900	21	ENSGALG00000032783	9
POLDIP3	ENSG00000100227	22	ENSGALG00000011863	1
RRP7A	ENSG00000189306	22	ENSGALG00000011866	1
TCF20	ENSG00000100207	22	ENSGALG00000011878	1
XRCC6	ENSG00000196419	22	ENSGALG00000011932	1
DESI1	ENSG00000100418	22	ENSGALG00000011934	1
PHF5A	ENSG00000100410	22	ENSGALG00000011953	1
TEF	ENSG00000167074	22	ENSGALG00000011958	1
ZC3H7B	ENSG00000100403	22	ENSGALG00000011965	1
RANGAP1	ENSG00000100401	22	ENSGALG00000011966	1
L3MBTL2	ENSG00000100395	22	ENSGALG00000011976	1
RBX1	ENSG00000100387	22	ENSGALG00000011993	1
SGSM3	ENSG00000100359	22	ENSGALG00000012033	1
ADSL	ENSG00000239900	22	ENSGALG00000012034	1
ATF4	ENSG00000128272	22	ENSGALG00000012135	1
TAB1	ENSG00000100324	22	ENSGALG00000012150	1
MICALL1	ENSG00000100139	22	ENSGALG00000012265	1
POLR2F	ENSG00000100142	22	ENSGALG00000012291	1
EIF3L	ENSG00000100129	22	ENSGALG00000012296	1
EIF3D	ENSG00000100353	22	ENSGALG00000012529	1
TXN2	ENSG00000100348	22	ENSGALG00000012532	1
FBXO7	ENSG00000100225	22	ENSGALG00000012569	1
CECR5	ENSG00000069998	22	ENSGALG00000013026	1
BCL2L13	ENSG00000099968	22	ENSGALG00000013037	1
CYB5R3	ENSG00000100243	22	ENSGALG00000014122	1
ARFGAP3	ENSG00000242247	22	ENSGALG00000014140	1
PACSIN2	ENSG00000100266	22	ENSGALG00000014159	1
SAMM50	ENSG00000100347	22	ENSGALG00000014194	1
ATXN10	ENSG00000130638	22	ENSGALG00000014234	1
PEX26	ENSG00000215193	22	ENSGALG00000019286	1
TOMM22	ENSG00000100216	22	ENSGALG00000019316	1
CERK	ENSG00000100422	22	ENSGALG00000019397	1
SUN2	ENSG00000100242	22	ENSGALG00000028230	1
PPP6R2	ENSG00000100239	22	ENSGALG00000029341	1
RPS19BP1	ENSG00000187051	22	ENSGALG00000029810	1
ZBED4	ENSG00000100426	22	ENSGALG00000032659	1
MCAT	ENSG00000100294	22	ENSGALG00000034275	1
NDUFA6	ENSG00000184983	22	ENSGALG00000035223	1
DDX17	ENSG00000100201	22	ENSGALG00000037360	1
PPARA	ENSG00000186951	22	ENSGALG00000041470	1
SREBF2	ENSG00000198911	22	ENSGALG00000041687	1
PICK1	ENSG00000100151	22	ENSGALG00000041823	1
IFT27	ENSG00000100360	22	ENSGALG00000042990	1
TBC1D22A	ENSG00000054611	22	ENSGALG00000043058	1
MAPK1	ENSG00000100030	22	ENSGALG00000001501	15
MRPL40	ENSG00000185608	22	ENSGALG00000001587	15
UFD1L	ENSG00000070010	22	ENSGALG00000001593	15
COMT	ENSG00000093010	22	ENSGALG00000002024	15
TANGO2	ENSG00000183597	22	ENSGALG00000002056	15
TRMT2A	ENSG00000099899	22	ENSGALG00000002094	15
ZDHHC8	ENSG00000099904	22	ENSGALG00000002124	15
SRRD	ENSG00000100104	22	ENSGALG00000005614	15
TFIP11	ENSG00000100109	22	ENSGALG00000005623	15
TPST2	ENSG00000128294	22	ENSGALG00000005626	15
PITPNB	ENSG00000180957	22	ENSGALG00000005654	15
HSCB	ENSG00000100209	22	ENSGALG00000005706	15
DGCR14	ENSG00000100056	22	ENSGALG00000005885	15
DGCR2	ENSG00000070413	22	ENSGALG00000005891	15
SMARCB1	ENSG00000099956	22	ENSGALG00000005983	15
CRKL	ENSG00000099942	22	ENSGALG00000006390	15
SNRPD3	ENSG00000100028	22	ENSGALG00000006596	15
SPECC1L	ENSG00000100014	22	ENSGALG00000006648	15
PATZ1	ENSG00000100105	22	ENSGALG00000006934	15
RNF185	ENSG00000138942	22	ENSGALG00000006960	15
PES1	ENSG00000100029	22	ENSGALG00000007778	15
SF3A1	ENSG00000099995	22	ENSGALG00000007937	15
MTMR3	ENSG00000100330	22	ENSGALG00000008051	15
UQCR10	ENSG00000184076	22	ENSGALG00000008066	15
ZMAT5	ENSG00000100319	22	ENSGALG00000008070	15
NF2	ENSG00000186575	22	ENSGALG00000008073	15
EWSR1	ENSG00000182944	22	ENSGALG00000008149	15
THOC5	ENSG00000100296	22	ENSGALG00000029223	15
UBE2L3	ENSG00000185651	22	ENSGALG00000036739	15
SNAP29	ENSG00000099940	22	ENSGALG00000040128	15
PI4KA	ENSG00000241973	22	ENSGALG00000040756	15
AP1B1	ENSG00000100280	22	ENSGALG00000042213	15
LZTR1	ENSG00000099949	22	ENSGALG00000031175	26
THAP7	ENSG00000184436	22	ENSGALG00000036459	AADN04001138.1
RANBP1	ENSG00000099901	22	ENSGALG00000046355	AADN04022862.1
FAM162A	ENSG00000114023	3	ENSGALG00000007378	1
KPNA1	ENSG00000114030	3	ENSGALG00000014426	1
GSK3B	ENSG00000082701	3	ENSGALG00000014977	1
TMEM39A	ENSG00000176142	3	ENSGALG00000015073	1
GTPBP8	ENSG00000163607	3	ENSGALG00000015190	1
ATG3	ENSG00000144848	3	ENSGALG00000015204	1
CPOX	ENSG00000080819	3	ENSGALG00000015240	1
TBC1D23	ENSG00000036054	3	ENSGALG00000015273	1
NIT2	ENSG00000114021	3	ENSGALG00000015275	1
TFG	ENSG00000114354	3	ENSGALG00000015299	1
TRMT10C	ENSG00000174173	3	ENSGALG00000015328	1
ZBTB11	ENSG00000066422	3	ENSGALG00000015334	1
ABHD10	ENSG00000144827	3	ENSGALG00000015378	1
CGGBP1	ENSG00000163320	3	ENSGALG00000015400	1
C3orf38	ENSG00000179021	3	ENSGALG00000015402	1
ADPRH	ENSG00000144843	3	ENSGALG00000015473	1
CHMP2B	ENSG00000083937	3	ENSGALG00000015496	1
ZNF654	ENSG00000175105	3	ENSGALG00000022866	1
TIMMDC1	ENSG00000113845	3	ENSGALG00000024480	1
NDUFB4	ENSG00000065518	3	ENSGALG00000027688	1
NAA50	ENSG00000121579	3	ENSGALG00000033889	1
NME6	ENSG00000172113	3	ENSGALG00000038044	1
GOLGB1	ENSG00000173230	3	ENSGALG00000041494	1
SS18L2	ENSG00000008324	3	ENSGALG00000004943	11
GNL3	ENSG00000163938	3	ENSGALG00000001613	12
GLT8D1	ENSG00000016864	3	ENSGALG00000001642	12
SPCS1	ENSG00000114902	3	ENSGALG00000001655	12
NPRL2	ENSG00000114388	3	ENSGALG00000002131	12
HEMK1	ENSG00000114735	3	ENSGALG00000002253	12
RBM15B	ENSG00000259956	3	ENSGALG00000002372	12
IP6K1	ENSG00000176095	3	ENSGALG00000002510	12
MON1A	ENSG00000164077	3	ENSGALG00000002919	12
EMC3	ENSG00000125037	3	ENSGALG00000003738	12
USP4	ENSG00000114316	3	ENSGALG00000003799	12
RHOA	ENSG00000067560	3	ENSGALG00000003806	12
TEX264	ENSG00000164081	3	ENSGALG00000003832	12
BAP1	ENSG00000163930	3	ENSGALG00000004366	12
PARP3	ENSG00000041880	3	ENSGALG00000004517	12
ATG7	ENSG00000197548	3	ENSGALG00000004932	12
TAMM41	ENSG00000144559	3	ENSGALG00000004940	12
MKRN2	ENSG00000075975	3	ENSGALG00000004991	12
RAF1	ENSG00000132155	3	ENSGALG00000004998	12
CNBP	ENSG00000169714	3	ENSGALG00000005001	12
ACAD9	ENSG00000177646	3	ENSGALG00000005034	12
ACTR8	ENSG00000113812	3	ENSGALG00000005385	12
PDE12	ENSG00000174840	3	ENSGALG00000005620	12
IP6K2	ENSG00000068745	3	ENSGALG00000005701	12
NCKIPSD	ENSG00000213672	3	ENSGALG00000005713	12
UQCRC1	ENSG00000010256	3	ENSGALG00000005789	12
COPG1	ENSG00000181789	3	ENSGALG00000005869	12
RAB7A	ENSG00000075785	3	ENSGALG00000005902	12
RPN1	ENSG00000163902	3	ENSGALG00000005907	12
RUVBL1	ENSG00000175792	3	ENSGALG00000005931	12
SEC61A1	ENSG00000058262	3	ENSGALG00000005966	12
TPRA1	ENSG00000163870	3	ENSGALG00000006047	12
CHCHD4	ENSG00000163528	3	ENSGALG00000006328	12
XPC	ENSG00000154767	3	ENSGALG00000006357	12
CCDC174	ENSG00000154781	3	ENSGALG00000006459	12
CCDC51	ENSG00000164051	3	ENSGALG00000006465	12
OGG1	ENSG00000114026	3	ENSGALG00000006651	12
TADA3	ENSG00000171148	3	ENSGALG00000006688	12
CCDC71	ENSG00000177352	3	ENSGALG00000006787	12
USP19	ENSG00000172046	3	ENSGALG00000006824	12
QRICH1	ENSG00000198218	3	ENSGALG00000006867	12
WDR6	ENSG00000178252	3	ENSGALG00000006936	12
P4HTM	ENSG00000178467	3	ENSGALG00000006937	12
ARIH2	ENSG00000177479	3	ENSGALG00000006956	12
KCTD6	ENSG00000168301	3	ENSGALG00000007111	12
THOC7	ENSG00000163634	3	ENSGALG00000007299	12
PSMD6	ENSG00000163636	3	ENSGALG00000007315	12
SLC25A26	ENSG00000144741	3	ENSGALG00000007467	12
SUCLG2	ENSG00000172340	3	ENSGALG00000007652	12
PPP4R2	ENSG00000163605	3	ENSGALG00000007810	12
CRBN	ENSG00000113851	3	ENSGALG00000008274	12
ARL8B	ENSG00000134108	3	ENSGALG00000008314	12
TMCC1	ENSG00000172765	3	ENSGALG00000008487	12
MRPS25	ENSG00000131368	3	ENSGALG00000008506	12
TMF1	ENSG00000144747	3	ENSGALG00000013408	12
UBA3	ENSG00000144744	3	ENSGALG00000013410	12
TRNT1	ENSG00000072756	3	ENSGALG00000017368	12
MBD4	ENSG00000129071	3	ENSGALG00000020747	12
TMEM115	ENSG00000126062	3	ENSGALG00000026965	12
RPL32	ENSG00000144713	3	ENSGALG00000027142	12
PDHB	ENSG00000168291	3	ENSGALG00000029576	12
QARS	ENSG00000172053	3	ENSGALG00000029980	12
LSM3	ENSG00000170860	3	ENSGALG00000031139	12
JAGN1	ENSG00000171135	3	ENSGALG00000031797	12
BRPF1	ENSG00000156983	3	ENSGALG00000033529	12
SLC41A3	ENSG00000114544	3	ENSGALG00000034289	12
RBM6	ENSG00000004534	3	ENSGALG00000035578	12
DALRD3	ENSG00000178149	3	ENSGALG00000036976	12
DAG1	ENSG00000173402	3	ENSGALG00000037784	12
H1FX	ENSG00000184897	3	ENSGALG00000037991	12
EEFSEC	ENSG00000132394	3	ENSGALG00000038684	12
BRK1	ENSG00000254999	3	ENSGALG00000038941	12
RBM5	ENSG00000003756	3	ENSGALG00000039288	12
TUSC2	ENSG00000114383	3	ENSGALG00000041338	12
NEK4	ENSG00000114904	3	ENSGALG00000041428	12
CRELD1	ENSG00000163703	3	ENSGALG00000042387	12
NISCH	ENSG00000010322	3	ENSGALG00000043825	12
SEC22C	ENSG00000093183	3	ENSGALG00000005268	2
CCDC12	ENSG00000160799	3	ENSGALG00000005487	2
GORASP1	ENSG00000114745	3	ENSGALG00000006033	2
BTD	ENSG00000169814	3	ENSGALG00000011216	2
ANKRD28	ENSG00000206560	3	ENSGALG00000011226	2
DPH3	ENSG00000154813	3	ENSGALG00000011237	2
OXNAD1	ENSG00000154814	3	ENSGALG00000011239	2
RAB5A	ENSG00000144566	3	ENSGALG00000011272	2
KAT2B	ENSG00000114166	3	ENSGALG00000011278	2
UBE2E1	ENSG00000170142	3	ENSGALG00000011286	2
TOP2B	ENSG00000077097	3	ENSGALG00000011300	2
NGLY1	ENSG00000151092	3	ENSGALG00000011304	2
AZI2	ENSG00000163512	3	ENSGALG00000011428	2
STT3B	ENSG00000163527	3	ENSGALG00000011465	2
DYNC1LI1	ENSG00000144635	3	ENSGALG00000011491	2
TCAIM	ENSG00000179152	3	ENSGALG00000011498	2
CMC1	ENSG00000187118	3	ENSGALG00000025811	2
ZDHHC3	ENSG00000163812	3	ENSGALG00000029266	2
EXOSC7	ENSG00000075914	3	ENSGALG00000030084	2
ELP6	ENSG00000163832	3	ENSGALG00000031227	2
CDV3	ENSG00000091527	3	ENSGALG00000032316	2
UBA5	ENSG00000081307	3	ENSGALG00000032382	2
LRRFIP2	ENSG00000093167	3	ENSGALG00000033102	2
EAF1	ENSG00000144597	3	ENSGALG00000033379	2
PDCD6IP	ENSG00000170248	3	ENSGALG00000033500	2
UBE2E2	ENSG00000182247	3	ENSGALG00000033593	2
ATP2C1	ENSG00000017260	3	ENSGALG00000034340	2
UBP1	ENSG00000153560	3	ENSGALG00000035630	2
SCAP	ENSG00000114650	3	ENSGALG00000035768	2
KIAA1143	ENSG00000163807	3	ENSGALG00000035952	2
LARS2	ENSG00000011376	3	ENSGALG00000036309	2
CTNNB1	ENSG00000168036	3	ENSGALG00000037203	2
PTPN23	ENSG00000076201	3	ENSGALG00000038522	2
EIF1B	ENSG00000114784	3	ENSGALG00000038646	2
MLH1	ENSG00000076242	3	ENSGALG00000039169	2
DHX30	ENSG00000132153	3	ENSGALG00000039830	2
MRPL3	ENSG00000114686	3	ENSGALG00000040873	2
PIK3R4	ENSG00000196455	3	ENSGALG00000040917	2
SLC25A38	ENSG00000144659	3	ENSGALG00000041275	2
CAPN7	ENSG00000131375	3	ENSGALG00000041731	2
SETD2	ENSG00000181555	3	ENSGALG00000042051	2
RPL14	ENSG00000188846	3	ENSGALG00000043379	2
SNX4	ENSG00000114520	3	ENSGALG00000012052	7
DIRC2	ENSG00000138463	3	ENSGALG00000032632	7
PARP9	ENSG00000138496	3	ENSGALG00000045511	7
[truncated: 810 more rows]
