# Supplementary material for: Dosage sensitivity of X-linked genes in human embryonic single cells
Source: BMC Genomics. 2019 Jan 14;20:42. doi: 10.1186/s12864-019-5432-8 (PMC6332578; doi:10.1186/s12864-019-5432-8)
Supplement: Supplementary file 7 — Table S4. Number of genes whose mean RPKM surpass the expression threshold in each cell lineage. (XLSX 15 kb) [file 12864_2019_5432_MOESM7_ESM.xlsx]

## Sheet: RPKM surpass
Table S4. Number of genes whose mean RPKM surpass the expression threshold in each cell lineage.
Chromosome	Total*	E3	E4	preE5	E5 EPI	E5 PE	E5 TE	E6 EPI	E6 PE	E6 TE	E7 EPI	E7 PE	E7 TE
#Female RPKM≥10
1	1284	421	471	460	464	447	437	476	459	460	474	493	463
2	891	281	281	281	285	285	272	296	296	281	294	299	279
3	812	238	265	258	271	259	249	279	263	267	287	270	265
4	529	144	137	130	135	134	132	137	145	135	123	144	125
5	595	180	181	179	194	198	188	203	203	203	199	204	188
6	606	164	177	172	175	169	166	178	177	180	193	192	184
7	534	146	150	147	149	141	152	159	160	155	164	168	160
8	449	115	140	144	130	131	141	139	143	146	139	147	134
9	507	144	161	178	172	166	171	181	172	176	176	183	177
10	531	145	154	161	168	156	155	165	168	159	168	173	162
11	651	196	212	206	215	205	194	223	218	216	227	235	226
12	680	206	222	213	222	214	210	241	227	230	234	243	226
13	253	69	73	68	70	70	74	78	83	84	58	73	73
14	383	143	141	133	135	133	129	140	138	132	133	143	137
15	416	133	131	122	125	112	119	132	136	135	143	145	135
16	484	156	169	190	184	172	174	197	173	180	196	179	182
17	693	231	263	274	278	264	262	283	262	265	285	282	265
18	180	48	52	48	50	48	51	53	52	53	51	57	54
19	376	143	168	180	176	158	174	182	158	177	185	178	183
20	371	120	138	142	142	136	133	144	127	129	138	135	131
21	122	35	33	30	30	31	30	34	36	38	29	32	31
22	302	94	106	113	109	106	113	115	109	111	117	114	117
X	360	91	99	86	85	81	88	77	88	87	79	71	68
#Male RPKM≥10
1	1284	427	459	469	482	471	466	483	486	460	487	488	454
2	891	278	273	285	294	293	283	295	293	288	301	297	278
3	812	243	258	261	273	262	266	284	276	273	279	279	270
4	529	151	140	136	140	148	135	137	145	144	144	142	143
5	595	189	183	200	204	197	194	204	209	202	204	198	194
6	606	172	169	175	188	182	178	182	196	181	197	193	186
7	534	159	146	166	155	159	160	170	161	161	172	167	161
8	449	132	137	146	137	143	141	149	151	143	150	151	143
9	507	141	153	172	174	181	180	179	177	175	181	186	173
10	531	155	150	163	156	169	162	169	178	158	170	174	165
11	651	193	199	217	219	215	222	220	229	213	225	223	220
12	680	212	222	220	228	240	226	229	247	229	240	238	226
13	253	76	66	73	69	79	82	79	81	80	72	73	81
14	383	143	135	131	136	140	139	140	142	130	139	145	136
15	416	133	134	133	134	129	132	138	139	134	162	149	137
16	484	158	160	181	177	162	174	187	182	179	176	183	173
17	693	229	263	264	276	263	262	276	277	259	269	270	257
18	180	51	52	53	51	49	52	50	56	56	57	55	57
19	376	140	165	174	173	161	180	176	173	179	179	185	174
20	371	130	132	141	142	146	138	135	134	128	131	134	130
21	122	35	31	35	33	36	33	32	33	34	33	34	34
22	302	91	109	114	112	106	115	113	115	113	113	114	112
X	360	71	69	69	72	73	69	69	66	67	61	61	61
#Female RPKM≥5
1	1284	543	599	598	619	587	566	637	600	593	634	654	621
2	891	377	373	366	371	361	355	382	382	375	385	392	374
3	812	328	335	329	352	341	339	356	350	358	364	369	361
4	529	195	191	185	187	192	184	203	203	187	190	211	175
5	595	255	233	245	258	249	251	266	267	258	265	270	257
6	606	223	241	237	243	244	234	248	256	252	262	265	253
7	534	212	205	197	203	191	201	210	208	212	224	217	220
8	449	184	184	187	187	178	179	195	193	182	190	197	182
9	507	188	209	223	221	218	216	231	226	222	229	237	223
10	531	196	220	226	222	217	220	227	231	227	230	238	224
11	651	255	272	267	276	264	271	298	279	284	289	295	283
12	680	279	294	292	308	289	286	305	307	298	303	319	299
13	253	96	98	93	91	94	99	107	109	100	89	109	96
14	383	184	185	187	186	184	182	189	180	189	183	190	191
15	416	189	179	177	171	157	175	184	190	183	198	198	181
16	484	219	235	243	234	224	229	242	228	223	237	233	229
17	693	298	330	347	346	333	337	351	335	335	353	342	340
18	180	68	69	69	67	64	69	73	77	72	68	73	69
19	376	175	206	214	216	195	208	220	198	215	218	212	216
20	371	159	178	177	178	176	174	184	174	169	179	179	168
21	122	45	49	45	45	45	44	50	51	49	40	49	50
22	302	118	140	150	144	138	142	148	137	143	143	144	141
X	360	124	124	122	114	122	113	122	118	111	113	116	99
#Male RPKM≥5
1	1284	554	589	602	617	613	603	619	633	597	640	641	597
2	891	383	368	370	379	386	364	390	394	369	386	389	372
3	812	339	330	340	367	351	349	371	367	361	369	372	355
4	529	201	193	194	199	206	189	200	205	186	211	201	195
5	595	267	242	250	265	257	258	271	266	259	270	275	257
6	606	231	237	240	253	262	249	260	273	256	265	264	264
7	534	217	198	201	210	207	209	213	216	214	222	217	220
8	449	191	174	183	187	192	185	205	199	191	191	200	189
9	507	197	204	214	224	226	217	226	229	223	230	229	219
10	531	204	214	231	233	231	222	236	239	227	230	237	222
11	651	263	270	276	286	282	285	282	287	276	289	287	275
12	680	295	297	301	314	317	293	309	322	292	314	314	295
13	253	102	98	96	98	102	100	106	110	104	107	108	104
14	383	185	179	184	184	185	183	188	192	189	189	184	186
15	416	195	182	184	187	184	189	194	198	184	209	206	186
16	484	228	221	229	228	222	235	240	234	224	225	238	222
17	693	304	323	354	352	347	342	349	351	327	343	348	332
18	180	72	70	72	65	65	73	74	74	75	76	76	72
19	376	176	205	207	207	200	210	210	215	213	212	215	207
20	371	161	173	177	179	181	175	172	178	173	172	178	165
21	122	46	41	46	45	45	46	43	52	49	52	53	50
22	302	114	132	140	144	139	144	140	144	142	142	147	133
X	360	110	101	96	100	108	99	105	104	105	105	97	95
*: Total number of genes with one-to-one orthologs in chicken.
